# Supplementary material for: Unveiling the human nitroproteome: Protein tyrosine nitration in cell signaling and cancer
Source: J Biol Chem. 2023 Jul 12;299(8):105038. doi: 10.1016/j.jbc.2023.105038 (PMC10413360; doi:10.1016/j.jbc.2023.105038)
Supplement: Supporting Information [file mmc1.xlsx]

## Sheet:  Tyrosine nitrated proteins
UniProtKB	Gene Names	Gene Names (primary)	Protein names	Amino acids	Mass	Abundance ppm	Tyrosine count	nTyrosine count	nTyrosine sites	Reference PMID	Acetylation count	Methylation count	O-GlcNAc count	O-GalNAc count	Phosphorylation count	Sumoylation count	Ubiquitination count
O14874	BCKDK	BCKDK	[3-methyl-2-oxobutanoate dehydrogenase [lipoamide]] kinase, mitochondrial (EC 2.7.11.4) (Branched-chain alpha-ketoacid dehydrogenase kinase) (BCKD-kinase) (BCKDHKIN)	412	46360	11	13	1	93	28714690	4	0	0	0	9	0	1
P61604	HSPE1	HSPE1	10 kDa heat shock protein, mitochondrial (Hsp10) (10 kDa chaperonin) (Chaperonin 10) (CPN10) (Early-pregnancy factor) (EPF)	102	10932	768	3	1	88	19741252	7	1	0	0	6	0	4
Q15029	EFTUD2 KIAA0031 SNRP116	EFTUD2	116 kDa U5 small nuclear ribonucleoprotein component (Elongation factor Tu GTP-binding domain-containing protein 2) (SNU114 homolog) (hSNU114) (U5 snRNP-specific protein, 116 kDa) (U5-116 kDa)	972	109436	110	31	1	722	28714690	1	0	0	0	21	0	17
P31946	YWHAB	YWHAB	14-3-3 protein beta/alpha (Protein 1054) (Protein kinase C inhibitor protein 1) (KCIP-1) [Cleaved into: 14-3-3 protein beta/alpha, N-terminally processed]	246	28082	626	11	4	21, 106, 130, 213	19741252;28714690	6	0	0	0	24	0	12
P62258	YWHAE	YWHAE	14-3-3 protein epsilon (14-3-3E)	255	29174	2031	11	4	8, 20, 131, 214	19741252;28714690	7	0	0	0	17	0	14
Q04917	YWHAH YWHA1	YWHAH	14-3-3 protein eta (Protein AS1)	246	28219	272	12	2	20, 133	28714690	5	0	0	0	12	0	7
P61981	YWHAG	YWHAG	14-3-3 protein gamma (Protein kinase C inhibitor protein 1) (KCIP-1) [Cleaved into: 14-3-3 protein gamma, N-terminally processed]	247	28303	480	14	1	133	28714690	7	0	0	0	24	0	10
P31947	SFN HME1	SFN	14-3-3 protein sigma (Epithelial cell marker protein 1) (Stratifin)	248	27774	256	10	2	19, 130	28714690	5	0	0	0	16	0	7
P27348	YWHAQ	YWHAQ	14-3-3 protein theta (14-3-3 protein T-cell) (14-3-3 protein tau) (Protein HS1)	245	27764	537	11	4	19, 48 104, 128	28714690	10	1	0	0	19	0	15
P63104	YWHAZ	YWHAZ	14-3-3 protein zeta/delta (Protein kinase C inhibitor protein 1) (KCIP-1)	245	27745	2518	11	2	19, 128	19741252;28714690	11	1	0	0	25	0	13
P15428	HPGD PGDH1 SDR36C1	HPGD	15-hydroxyprostaglandin dehydrogenase [NAD(+)] (15-PGDH) (EC 1.1.1.141) (Eicosanoid/docosanoid dehydrogenase [NAD(+)]) (EC 1.1.1.-, EC 1.1.1.232) (Prostaglandin dehydrogenase 1) (Short chain dehydrogenase/reductase family 36C member 1)	266	28977	6.27	8	0	ND	22197745	0	0	0	0	7	0	0
Q9C0C2	TNKS1BP1 KIAA1741 TAB182	TNKS1BP1	182 kDa tankyrase-1-binding protein	1729	181796	17.8	15	1	918	28714690	1	1	0	0	149	0	1
O75832	PSMD10	PSMD10	26S proteasome non-ATPase regulatory subunit 10 (26S proteasome regulatory subunit p28) (Gankyrin) (p28(GANK))	226	24428	78.2	6	1	138	19741252	1	0	0	0	4	0	6
O00232	PSMD12	PSMD12	26S proteasome non-ATPase regulatory subunit 12 (26S proteasome regulatory subunit RPN5) (26S proteasome regulatory subunit p55)	456	52904	94.2	16	1	174	19741252	4	0	0	0	9	1	12
P35998	PSMC2 MSS1	PSMC2	26S proteasome regulatory subunit 7 (26S proteasome AAA-ATPase subunit RPT1) (Proteasome 26S subunit ATPase 2)	433	48634	126	10	1	4	19741252	5	0	0	0	10	0	26
P62195	PSMC5 SUG1	PSMC5	26S proteasome regulatory subunit 8 (26S proteasome AAA-ATPase subunit RPT6) (Proteasome 26S subunit ATPase 5) (Proteasome subunit p45) (Thyroid hormone receptor-interacting protein 1) (TRIP1) (p45/SUG)	406	45626	157	7	1	121	19741252	2	0	0	0	17	0	25
Q9Y676	MRPS18B C6orf14 HSPC183 PTD017	MRPS18B	28S ribosomal protein S18b, mitochondrial (MRP-S18-b) (Mrps18-b) (S18mt-b) (28S ribosomal protein S18-2, mitochondrial) (MRP-S18-2) (Mitochondrial small ribosomal subunit protein bS18b) (Mitochondrial small ribosomal subunit protein mS40)	258	29396	62.3	11	4	58, 64, 220, 225	28714690	0	0	0	0	6	0	0
P82650	MRPS22 C3orf5 RPMS22 GK002	MRPS22	28S ribosomal protein S22, mitochondrial (MRP-S22) (S22mt) (Mitochondrial small ribosomal subunit protein mS22)	360	41280	46	13	3	156, 163, 267	28714690	4	0	0	0	3	0	6
P51398	DAP3 MRPS29	DAP3	28S ribosomal protein S29, mitochondrial (MRP-S29) (S29mt) (Death-associated protein 3) (DAP-3) (Ionizing radiation resistance conferring protein) (Mitochondrial small ribosomal subunit protein mS29)	398	45566	40.9	12	2	124, 127	28714690	2	0	0	0	18	0	1
Q9Y2R9	MRPS7	MRPS7	28S ribosomal protein S7, mitochondrial (MRP-S7) (S7mt) (Mitochondrial small ribosomal subunit protein uS7m) (bMRP-27a) (bMRP27a)	242	28134	34.2	8	4	37, 50, 51, 126	28714690	3	0	0	0	6	0	7
O43598	DNPH1 C6orf108 RCL	DNPH1	2'-deoxynucleoside 5'-phosphate N-hydrolase 1 (EC 3.2.2.-) (c-Myc-responsive protein RCL)	174	19108	106	5	1	157	28714690	0	0	0	0	11	0	0
Q02218	OGDH	OGDH	2-oxoglutarate dehydrogenase complex component E1 (E1o) (OGDC-E1) (OGDH-E1) (EC 1.2.4.2) (2-oxoglutarate dehydrogenase, mitochondrial) (Alpha-ketoglutarate dehydrogenase) (Alpha-KGDH-E1) (Thiamine diphosphate (ThDP)-dependent 2-oxoglutarate dehydrogenase)	1023	115935	82.3	30	2	175, 555	19741252;30268931	10	0	0	0	14	0	2
Q9P015	MRPL15 HSPC145	MRPL15	39S ribosomal protein L15, mitochondrial (L15mt) (MRP-L15) (Mitochondrial large ribosomal subunit protein uL15m)	296	33420	25.1	13	3	81, 240, 242	28714690	0	0	0	0	5	0	3
Q13084	MRPL28 MAAT1	MRPL28	39S ribosomal protein L28, mitochondrial (L28mt) (MRP-L28) (Melanoma antigen p15) (Melanoma-associated antigen recognized by T-lymphocytes) (Mitochondrial large ribosomal subunit protein bL28m)	256	30157	30.2	11	1	6	28714690	0	0	0	0	5	0	3
Q8IXM3	MRPL41 BMRP MRPL27 RPML27 PIG3	MRPL41	39S ribosomal protein L41, mitochondrial (L41mt) (MRP-L41) (39S ribosomal protein L27 homolog) (Bcl-2-interacting mitochondrial ribosomal protein L41) (Cell proliferation-inducing gene 3 protein) (MRP-L27 homolog) (Mitochondrial large ribosomal subunit protein mL41)	137	15383	20	4	1	117	28714690	0	0	0	0	0	0	0
Q9NP92	MRPS30 PDCD9 BM-047	MRPS30	39S ribosomal protein S30, mitochondrial (MRP-S30) (S30mt) (Mitochondrial large ribosomal subunit protein mL65) (Mitochondrial large ribosomal subunit protein mS30) (Programmed cell death protein 9)	439	50365	8.72	17	2	44, 231	28714690	0	0	0	0	1	0	2
P62280	RPS11	RPS11	40S ribosomal protein S11 (Small ribosomal subunit protein uS17)	158	18431	367	7	1	55	19741252	4	1	0	0	16	0	10
P25398	RPS12	RPS12	40S ribosomal protein S12 (Small ribosomal subunit protein eS12)	132	14515	420	3	2	61, 127	28714690	4	0	0	0	3	0	6
P62263	RPS14 PRO2640	RPS14	40S ribosomal protein S14 (Small ribosomal subunit protein uS11)	151	16273	888	1	1	72	19741252	1	0	0	0	9	0	4
P62249	RPS16	RPS16	40S ribosomal protein S16 (Small ribosomal subunit protein uS9)	146	16445	614	8	2	99, 115	19741252;28714690	1	0	0	0	5	0	8
P62269	RPS18 D6S218E	RPS18	40S ribosomal protein S18 (Ke-3) (Ke3) (Small ribosomal subunit protein uS13)	152	17719	792	3	2	77, 95	28714690	5	0	0	0	4	0	6
P39019	RPS19	RPS19	40S ribosomal protein S19 (Small ribosomal subunit protein eS19)	145	16060	346	4	2	48, 54	28714690	5	1	0	0	3	0	5
P15880	RPS2 RPS4	RPS2	40S ribosomal protein S2 (40S ribosomal protein S4) (Protein LLRep3) (Small ribosomal subunit protein uS5)	293	31324	340	7	3	248, 250, 266	19741252;28714690	4	3	0	0	23	0	12
P63220	RPS21	RPS21	40S ribosomal protein S21 (Small ribosomal subunit protein eS21)	83	9111	687	2	1	12	19741252	4	0	0	0	4	0	5
Q71UM5	RPS27L	RPS27L	40S ribosomal protein S27-like (Small ribosomal subunit protein eS27-like)	84	9477	145	2	1	31	19741252	0	0	0	0	5	0	2
P62273	RPS29	RPS29	40S ribosomal protein S29 (Small ribosomal subunit protein uS14)	56	6677	64.5	3	1	34	19741252;28714690	1	1	0	0	3	0	3
P61247	RPS3A FTE1 MFTL	RPS3A	40S ribosomal protein S3a (Small ribosomal subunit protein eS1) (v-fos transformation effector protein) (Fte-1)	264	29945	817	5	3	133, 155, 205	19741252	8	0	0	0	14	0	13
P62701	RPS4X CCG2 RPS4 SCAR	RPS4X	40S ribosomal protein S4, X isoform (SCR10) (Single copy abundant mRNA protein) (Small ribosomal subunit protein eS4)	263	29598	653	5	1	82	19741252;28714690	6	0	0	0	13	0	15
P46782	RPS5	RPS5	40S ribosomal protein S5 (Small ribosomal subunit protein uS7) [Cleaved into: 40S ribosomal protein S5, N-terminally processed]	204	22876	666	5	1	48	28714690	1	0	0	0	8	0	10
P62081	RPS7	RPS7	40S ribosomal protein S7 (Small ribosomal subunit protein eS7)	194	22127	1155	1	1	177	19741252	6	0	0	0	5	0	15
P62241	RPS8 OK/SW-cl.83	RPS8	40S ribosomal protein S8 (Small ribosomal subunit protein eS8)	208	24205	526	10	2	83, 188	19741252	3	0	0	0	19	0	7
P08865	RPSA LAMBR LAMR1	RPSA	40S ribosomal protein SA (37 kDa laminin receptor precursor) (37LRP) (37/67 kDa laminin receptor) (LRP/LR) (67 kDa laminin receptor) (67LR) (Colon carcinoma laminin-binding protein) (Laminin receptor 1) (LamR) (Laminin-binding protein precursor p40) (LBP/p40) (Multidrug resistance-associated protein MGr1-Ag) (NEM/1CHD4) (Small ribosomal subunit protein uS2)	295	32854	527	7	3	47, 139, 156	28714690	3	0	0	0	18	0	6
Q9BRK5	SDF4 CAB45 PSEC0034	SDF4	45 kDa calcium-binding protein (Cab45) (Stromal cell-derived factor 4) (SDF-4)	362	41807	74.5	6	2	205, 342	28714690	0	0	0	5	9	0	6
P08195	SLC3A2 MDU1	SLC3A2	4F2 cell-surface antigen heavy chain (4F2hc) (4F2 heavy chain antigen) (Lymphocyte activation antigen 4F2 large subunit) (Solute carrier family 3 member 2) (CD antigen CD98)	630	67994	198	9	3	225, 312, 553	28714690	0	0	0	0	24	0	17
Q9H0D6	XRN2	XRN2	5'-3' exoribonuclease 2 (EC 3.1.13.-) (DHM1-like protein) (DHP protein)	950	108582	33	34	1	764	19741252	2	16	0	0	28	0	9
P21589	NT5E NT5 NTE	NT5E	5'-nucleotidase (5'-NT) (EC 3.1.3.35) (EC 3.1.3.5) (EC 3.1.3.89) (EC 3.1.3.91) (EC 3.1.3.99) (5'-deoxynucleotidase) (Ecto-5'-nucleotidase) (IMP-specific 5'-nucleotidase) (Thymidylate 5'-phosphatase) (CD antigen CD73)	574	63368	13.3	20	1	263	28714690	0	0	0	0	5	0	3
P10809	HSPD1 HSP60	HSPD1	60 kDa heat shock protein, mitochondrial (EC 5.6.1.7) (60 kDa chaperonin) (Chaperonin 60) (CPN60) (Heat shock protein 60) (HSP-60) (Hsp60) (HuCHA60) (Mitochondrial matrix protein P1) (P60 lymphocyte protein)	573	61055	2924	7	5	223, 227, 243, 385, 503	19741252;28714690	29	2	0	0	31	0	21
Q8NHW5	RPLP0P6	RPLP0P6	60S acidic ribosomal protein P0-like (Large ribosomal subunit protein uL10-like)	317	34364	0	6	1	24	19741252	1	0	0	0	5	0	12
P05387	RPLP2 D11S2243E RPP2	RPLP2	60S acidic ribosomal protein P2 (Large ribosomal subunit protein P2) (Renal carcinoma antigen NY-REN-44)	115	11665	930	2	2	3, 7	28714690	3	0	0	0	13	0	9
P62906	RPL10A NEDD6	RPL10A	60S ribosomal protein L10a (CSA-19) (Large ribosomal subunit protein uL1) (Neural precursor cell expressed developmentally down-regulated protein 6) (NEDD-6)	217	24831	599	6	1	107	28714690	5	0	0	0	4	0	7
P62913	RPL11	RPL11	60S ribosomal protein L11 (CLL-associated antigen KW-12) (Large ribosomal subunit protein uL5)	178	20252	389	6	1	170	28714690	6	0	0	0	8	0	13
P40429	RPL13A	RPL13A	60S ribosomal protein L13a (23 kDa highly basic protein) (Large ribosomal subunit protein uL13)	203	23577	415	8	2	54, 149	28714690	4	0	0	0	5	0	13
P61313	RPL15 EC45 TCBAP0781	RPL15	60S ribosomal protein L15 (Large ribosomal subunit protein eL15)	204	24146	641	10	1	6	28714690	1	0	0	0	7	0	9
P18621	RPL17	RPL17	60S ribosomal protein L17 (60S ribosomal protein L23) (Large ribosomal subunit protein uL22) (PD-1)	184	21397	227	5	1	4	28714690	4	0	0	0	7	0	7
Q02543	RPL18A	RPL18A	60S ribosomal protein L18a (Large ribosomal subunit protein eL20)	176	20762	428	8	1	110	19741252	2	0	0	0	10	0	8
P62750	RPL23A	RPL23A	60S ribosomal protein L23a (Large ribosomal subunit protein uL23)	156	17695	752	5	2	117, 144	19741252	3	0	0	0	9	0	7
P83731	RPL24	RPL24	60S ribosomal protein L24 (60S ribosomal protein L30) (Large ribosomal subunit protein eL24)	157	17779	462	4	1	11	19741252	11	0	0	0	7	0	14
P61254	RPL26	RPL26	60S ribosomal protein L26 (Large ribosomal subunit protein uL24)	145	17258	541	6	3	78, 81, 135	28714690	7	0	0	0	8	0	10
P61353	RPL27	RPL27	60S ribosomal protein L27 (Large ribosomal subunit protein eL27)	136	15798	467	7	1	85	28714690	4	0	0	0	5	0	9
P46779	RPL28	RPL28	60S ribosomal protein L28 (Large ribosomal subunit protein eL28)	137	15748	225	4	1	77	19741252	1	0	0	0	8	0	10
P62888	RPL30	RPL30	60S ribosomal protein L30 (Large ribosomal subunit protein eL30)	115	12784	685	7	1	63	28714690	7	0	0	0	9	0	11
P62910	RPL32 PP9932	RPL32	60S ribosomal protein L32 (Large ribosomal subunit protein eL32)	135	15860	828	3	1	95	19741252	0	0	0	0	5	0	1
P49207	RPL34	RPL34	60S ribosomal protein L34 (Large ribosomal subunit protein eL34)	117	13293	340	5	1	13	19741252	3	2	0	0	5	0	8
Q9Y3U8	RPL36	RPL36	60S ribosomal protein L36 (Large ribosomal subunit protein eL36)	105	12254	323	2	1	5	19741252;28714690	1	0	0	0	4	0	2
P61927	RPL37	RPL37	60S ribosomal protein L37 (G1.16) (Large ribosomal subunit protein eL37)	97	11078	45.4	4	1	27	19741252	1	0	0	0	3	0	4
P61513	RPL37A	RPL37A	60S ribosomal protein L37a (Large ribosomal subunit protein eL43)	92	10275	208	4	2	18, 37	19741252	2	0	0	0	7	0	3
P63173	RPL38	RPL38	60S ribosomal protein L38 (Large ribosomal subunit protein eL38)	70	8218	590	2	1	41	28714690	3	0	0	0	5	0	7
P36578	RPL4 RPL1	RPL4	60S ribosomal protein L4 (60S ribosomal protein L1) (Large ribosomal subunit protein uL4)	427	47697	961	9	2	184, 277	19741252	7	1	0	0	25	0	27
P46777	RPL5 MSTP030	RPL5	60S ribosomal protein L5 (Large ribosomal subunit protein uL18)	297	34363	635	21	2	210, 219	28714690	8	1	0	0	17	0	11
Q02878	RPL6 TXREB1	RPL6	60S ribosomal protein L6 (Large ribosomal subunit protein eL6) (Neoplasm-related protein C140) (Tax-responsive enhancer element-binding protein 107) (TaxREB107)	288	32728	549	10	6	115, 116, 216, 240, 270, 282	19741252;28714690	5	0	0	0	16	0	16
P18124	RPL7	RPL7	60S ribosomal protein L7 (Large ribosomal subunit protein uL30)	248	29226	838	11	1	182	28714690	2	0	0	0	9	0	19
P62917	RPL8	RPL8	60S ribosomal protein L8 (Large ribosomal subunit protein uL2)	257	28025	386	6	1	133	19741252	3	1	0	0	5	0	12
P32969	RPL9 OK/SW-cl.103; RPL9P7; RPL9P8; RPL9P9	RPL9; RPL9P7; RPL9P8; RPL9P9	60S ribosomal protein L9 (Large ribosomal subunit protein uL6)	192	21863	490	4	1	180	19741252	1	0	0	0	9	0	12
P52209	PGD PGDH	PGD	6-phosphogluconate dehydrogenase, decarboxylating (EC 1.1.1.44)	483	53140	315	13	1	137	28714690	8	0	0	0	9	0	8
Q99798	ACO2	ACO2	Aconitate hydratase, mitochondrial (Aconitase) (EC 4.2.1.3) (Citrate hydro-lyase)	780	85425	194	23	3	151, 390, 472	14684358;16142896;21156839	15	0	0	0	15	0	1
P68032	ACTC1 ACTC	ACTC1	Actin, alpha cardiac muscle 1 (EC 3.6.4.-) (Alpha-cardiac actin) [Cleaved into: Actin, alpha cardiac muscle 1, intermediate form]	377	42019	1351	16	2	71, 200	28714690	9	3	0	0	41	0	11
P68133	ACTA1 ACTA	ACTA1	Actin, alpha skeletal muscle (EC 3.6.4.-) (Alpha-actin-1) [Cleaved into: Actin, alpha skeletal muscle, intermediate form]	377	42051	1297	16	1	200	18835959;19741252	11	3	1	0	41	0	11
P62736	ACTA2 ACTSA ACTVS GIG46	ACTA2	Actin, aortic smooth muscle (EC 3.6.4.-) (Alpha-actin-2) (Cell growth-inhibiting gene 46 protein) [Cleaved into: Actin, aortic smooth muscle, intermediate form]	377	42009	1283	16	0	ND	29471108	11	5	0	0	41	0	10
P60709	ACTB	ACTB	Actin, cytoplasmic 1 (EC 3.6.4.-) (Beta-actin) [Cleaved into: Actin, cytoplasmic 1, N-terminally processed]	375	41737	7227	15	13	53, 69, 91, 166, 169, 188, 198, 218, 240, 294, 306, 337, 362	20480195;19290778	8	4	0	0	45	3	13
P63267	ACTG2 ACTA3 ACTL3 ACTSG	ACTG2	Actin, gamma-enteric smooth muscle (EC 3.6.4.-) (Alpha-actin-3) (Gamma-2-actin) (Smooth muscle gamma-actin) [Cleaved into: Actin, gamma-enteric smooth muscle, intermediate form]	376	41877	1276	16	2	92, 241	29471108;30268931	11	5	0	0	40	0	10
Q9Y6W5	WASF2 WAVE2	WASF2	Actin-binding protein WASF2 (Protein WAVE-2) (Verprolin homology domain-containing protein 2) (Wiskott-Aldrich syndrome protein family member 2) (WASP family protein member 2)	498	54284	22.7	11	1	46	28714690	0	0	0	0	25	0	2
Q9NZ32	ACTR10 ACTR11 ARP10 ARP11	ACTR10	Actin-related protein 10 (Actin-related protein 11) (hARP11)	417	46307	14.3	13	1	4	19741252	0	0	0	0	12	0	4
O15144	ARPC2 ARC34 PRO2446	ARPC2	Actin-related protein 2/3 complex subunit 2 (Arp2/3 complex 34 kDa subunit) (p34-ARC)	300	34333	428	12	1	128	28714690	3	0	0	0	9	0	9
P61158	ACTR3 ARP3	ACTR3	Actin-related protein 3 (Actin-like protein 3)	418	47371	491	18	3	16, 231, 233	19741252;28714690	5	0	0	0	16	0	17
O95433	AHSA1 C14orf3 HSPC322	AHSA1	Activator of 90 kDa heat shock protein ATPase homolog 1 (AHA1) (p38)	338	38274	131	7	2	322, 323	28714690	4	0	0	0	9	0	5
O60427	FADS1 FADSD5	FADS1	Acyl-CoA (8-3)-desaturase (EC 1.14.19.44) (Delta(5) fatty acid desaturase) (D5D) (Delta(5) desaturase) (Delta-5 desaturase) (Fatty acid desaturase 1)	444	51964	4.42	16	1	19	28714690	0	0	0	0	0	0	9
O14734	ACOT8 ACTEIII PTE1	ACOT8	Acyl-coenzyme A thioesterase 8 (Acyl-CoA thioesterase 8) (EC 3.1.2.1) (EC 3.1.2.11) (EC 3.1.2.2) (EC 3.1.2.3) (EC 3.1.2.5) (Choloyl-coenzyme A thioesterase) (EC 3.1.2.27) (HIV-Nef-associated acyl-CoA thioesterase) (Peroxisomal acyl-CoA thioesterase 2) (PTE-2) (Peroxisomal acyl-coenzyme A thioester hydrolase 1) (PTE-1) (Peroxisomal long-chain acyl-CoA thioesterase 1) (Thioesterase II) (hACTE-III) …	319	35914	7.33	9	1	171	28714690	3	0	0	0	2	0	0
Q9Y305	ACOT9 CGI-16	ACOT9	Acyl-coenzyme A thioesterase 9, mitochondrial (Acyl-CoA thioesterase 9) (EC 3.1.2.-) (Acyl-CoA thioester hydrolase 9)	439	49902	34.8	8	1	104	28714690	7	0	0	0	5	0	7
Q53H12	AGK MULK	AGK	Acylglycerol kinase, mitochondrial (hAGK) (EC 2.7.1.107) (EC 2.7.1.138) (EC 2.7.1.94) (Multiple substrate lipid kinase) (HsMuLK) (MuLK) (Multi-substrate lipid kinase)	422	47137	36.6	8	2	224, 226	28714690	3	0	0	0	2	0	6
P07311	ACYP1 ACYPE	ACYP1	Acylphosphatase-1 (EC 3.6.1.7) (Acylphosphatase, erythrocyte isozyme) (Acylphosphatase, organ-common type isozyme) (Acylphosphate phosphohydrolase 1)	99	11261	19.4	2	1	92	19741252	0	0	0	0	3	0	4
Q01518	CAP1 CAP	CAP1	Adenylyl cyclase-associated protein 1 (CAP 1)	475	51901	853	12	1	419	19741252	6	2	0	0	28	0	4
P05141	SLC25A5 AAC2 ANT2	SLC25A5	ADP/ATP translocase 2 (ADP,ATP carrier protein 2) (ADP,ATP carrier protein, fibroblast isoform) (Adenine nucleotide translocator 2) (ANT 2) (Solute carrier family 25 member 5) [Cleaved into: ADP/ATP translocase 2, N-terminally processed]	298	32852	378	14	3	81, 95, 195	19741252;28714690	15	2	0	0	18	0	16
Q9UKK9	NUDT5 NUDIX5 HSPC115	NUDT5	ADP-sugar pyrophosphatase (EC 3.6.1.13) (8-oxo-dGDP phosphatase) (EC 3.6.1.58) (Nuclear ATP-synthesis protein NUDIX5) (EC 2.7.7.96) (Nucleoside diphosphate-linked moiety X motif 5) (Nudix motif 5) (hNUDT5) (YSA1H)	219	24328	184	7	1	36	19741252	5	0	0	0	9	0	5
P16112	ACAN AGC1 CSPG1 MSK16	ACAN	Aggrecan core protein (Cartilage-specific proteoglycan core protein) (CSPCP) (Chondroitin sulfate proteoglycan core protein 1) (Chondroitin sulfate proteoglycan 1) [Cleaved into: Aggrecan core protein 2]	2530	261329	3.52	49	9	192, 211, 287, 309, 517, 521, 611, 622, 745	14715284	0	0	0	0	8	0	0
O00170	AIP XAP2	AIP	AH receptor-interacting protein (AIP) (Aryl-hydrocarbon receptor-interacting protein) (HBV X-associated protein 2) (XAP-2) (Immunophilin homolog ARA9)	330	37664	56	11	2	202. 203	28714690	1	0	0	0	12	0	1
Q9ULX6	AKAP8L NAKAP NAKAP95 HRIHFB2018	AKAP8L	A-kinase anchor protein 8-like (AKAP8-like protein) (Helicase A-binding protein 95) (HAP95) (Homologous to AKAP95 protein) (HA95) (Neighbor of A-kinase-anchoring protein 95) (Neighbor of AKAP95)	646	71640	8.06	28	2	122, 125	28714690	3	7	0	0	23	0	6
P49588	AARS1 AARS	AARS1	Alanine--tRNA ligase, cytoplasmic (EC 6.1.1.7) (Alanyl-tRNA synthetase) (AlaRS) (Renal carcinoma antigen NY-REN-42)	968	106810	117	26	1	690	19741252	5	0	0	0	14	0	31
P02768	ALB GIG20 GIG42 PRO0903 PRO1708 PRO2044 PRO2619 PRO2675 UNQ696/PRO1341	ALB	Albumin	609	69367	21929	19	14	54, 108, 162, 172, 174, 185, 287, 359, 365, 394, 525, 435, 476, 521	20676907;30268931	35	3	0	1	41	0	2
P00352	ALDH1A1 ALDC ALDH1 PUMB1	ALDH1A1	Aldehyde dehydrogenase 1A1 (EC 1.2.1.19) (EC 1.2.1.28) (EC 1.2.1.3) (EC 1.2.1.36) (3-deoxyglucosone dehydrogenase) (ALDH-E1) (ALHDII) (Aldehyde dehydrogenase family 1 member A1) (Aldehyde dehydrogenase, cytosolic) (Retinal dehydrogenase 1) (RALDH 1) (RalDH1)	501	54862	107	16	12	115, 119, 132, 154, 297, 316, 330, 351, 380, 426, 481, 486	28714690	11	2	0	0	16	0	0
P30837	ALDH1B1 ALDH5 ALDHX	ALDH1B1	Aldehyde dehydrogenase X, mitochondrial (EC 1.2.1.3) (Aldehyde dehydrogenase 5) (Aldehyde dehydrogenase family 1 member B1)	517	57249	25.9	14	1	442	28714690	3	0	0	0	7	0	1
P30838	ALDH3A1 ALDH3	ALDH3A1	Aldehyde dehydrogenase, dimeric NADP-preferring (EC 1.2.1.5) (ALDHIII) (Aldehyde dehydrogenase 3) (Aldehyde dehydrogenase family 3 member A1)	453	50395	73.5	18	4	218, 305, 315, 443	28714690	4	0	0	0	6	0	1
P05091	ALDH2 ALDM	ALDH2	Aldehyde dehydrogenase, mitochondrial (EC 1.2.1.3) (ALDH class 2) (ALDH-E2) (ALDHI)	517	56381	103	17	12	131, 148, 149, 156, 170, 220, 332, 442, 473, 485, 497, 502	14684358;28714690	4	0	0	0	11	0	3
O60218	AKR1B10 AKR1B11	AKR1B10	Aldo-keto reductase family 1 member B10 (EC 1.1.1.300) (EC 1.1.1.54) (ARL-1) (Aldose reductase-like) (Aldose reductase-related protein) (ARP) (hARP) (Small intestine reductase) (SI reductase)	316	36020	14.5	11	10	40, 47, 49, 104, 108, 178, 190, 210, 310, 316	28714690	6	0	0	0	11	0	0
P42330	AKR1C3 DDH1 HSD17B5 KIAA0119 PGFS	AKR1C3	Aldo-keto reductase family 1 member C3 (EC 1.1.1.-) (EC 1.1.1.210) (EC 1.1.1.53) (EC 1.1.1.62) (17-beta-hydroxysteroid dehydrogenase type 5) (17-beta-HSD 5) (3-alpha-HSD type II, brain) (3-alpha-hydroxysteroid dehydrogenase type 2) (3-alpha-HSD type 2) (EC 1.1.1.357) (Chlordecone reductase homolog HAKRb) (Dihydrodiol dehydrogenase 3) (DD-3) (DD3) (Dihydrodiol dehydrogenase type I) (HA1753) (Prost…	323	36853	52.1	14	12	24, 55, 81, 114, 196, 216, 259, 272, 305, 317, 319, 323	14684358;28714690	6	0	0	0	18	0	12
O00116	AGPS AAG5	AGPS	Alkyldihydroxyacetonephosphate synthase, peroxisomal (Alkyl-DHAP synthase) (EC 2.5.1.26) (Aging-associated gene 5 protein) (Alkylglycerone-phosphate synthase)	658	72912	28	22	2	118, 326	28714690	4	0	0	0	12	0	5
P02763	ORM1 AGP1	ORM1	Alpha-1-acid glycoprotein 1 (AGP 1) (Orosomucoid-1) (OMD 1)	201	23540	14374	11	1	109	30268931	1	0	0	0	2	0	0
P19652	ORM2 AGP2	ORM2	Alpha-1-acid glycoprotein 2 (AGP 2) (Orosomucoid-2) (OMD 2)	201	23603	5266	11	1	160	1276136;30268931	1	0	0	0	0	0	0
P01009	SERPINA1 AAT PI PRO0684 PRO2209	SERPINA1	Alpha-1-antitrypsin (Alpha-1 protease inhibitor) (Alpha-1-antiproteinase) (Serpin A1) [Cleaved into: Short peptide from AAT (SPAAT)]	418	46737	7841	6	6	62, 162, 184, 211, 268, 321	3499901;20676907	5	0	0	0	7	0	0
P01023	A2M CPAMD5 FWP007	A2M	Alpha-2-macroglobulin (Alpha-2-M) (C3 and PZP-like alpha-2-macroglobulin domain-containing protein 5)	1474	163291	1764	57	4	543, 708, 800, 1007	31179888	5	0	0	0	13	0	0
P12814	ACTN1	ACTN1	Alpha-actinin-1 (Alpha-actinin cytoskeletal isoform) (F-actin cross-linking protein) (Non-muscle alpha-actinin-1)	892	103058	465	26	2	161, 241	16492779;19895807;19290778	6	0	0	0	40	0	5
P35611	ADD1 ADDA	ADD1	Alpha-adducin (Erythrocyte adducin subunit alpha)	737	80955	85.9	21	5	24, 35, 393, 395, 397	28714690	0	0	0	0	49	0	3
P61163	ACTR1A CTRN1	ACTR1A	Alpha-centractin (Centractin) (ARP1) (Actin-RPV) (Centrosome-associated actin homolog)	376	42614	97.9	15	1	73	28714690	2	0	0	0	5	0	5
P06733	ENO1 ENO1L1 MBPB1 MPB1	ENO1	Alpha-enolase (EC 4.2.1.11) (2-phospho-D-glycerate hydro-lyase) (C-myc promoter-binding protein) (Enolase 1) (MBP-1) (MPB-1) (Non-neural enolase) (NNE) (Phosphopyruvate hydratase) (Plasminogen-binding protein)	434	47169	3779	11	6	44, 236, 257, 270, 280, 287	24924950;28714690	34	0	0	0	34	0	32
P00709	LALBA LYZL7	LALBA	Alpha-lactalbumin (Lactose synthase B protein) (Lysozyme-like protein 7)	142	16225	27.1	4	2	37, 122	812700	0	0	0	0	1	0	0
P54920	NAPA SNAPA	NAPA	Alpha-soluble NSF attachment protein (SNAP-alpha) (N-ethylmaleimide-sensitive factor attachment protein alpha)	295	33233	137	14	1	228	28714690	3	0	0	0	6	0	8
P37840	SNCA NACP PARK1	SNCA	Alpha-synuclein (Non-A beta component of AD amyloid) (Non-A4 component of amyloid precursor) (NACP)	140	14460	163	4	4	39, 125, 133, 136	11062131;12031537;19697948;17497906	3	0	1	1	6	11	3
Q8IY63	AMOTL1	AMOTL1	Angiomotin-like protein 1	956	106574	1.32	23	1	691	28714690	0	0	0	0	36	0	4
P01019	AGT SERPINA8	AGT	Angiotensinogen (Serpin A8) [Cleaved into: Angiotensin-1 (Angiotensin 1-10) (Angiotensin I) (Ang I); Angiotensin-2 (Angiotensin 1-8) (Angiotensin II) (Ang II); Angiotensin-3 (Angiotensin 2-8) (Angiotensin III) (Ang III) (Des-Asp[1]-angiotensin II); Angiotensin-4 (Angiotensin 3-8) (Angiotensin IV) (Ang IV); Angiotensin 1-9; Angiotensin 1-7; Angiotensin 1-5; Angiotensin 1-4]	485	53154	794	8	0	ND	9578472;10518791	1	0	0	0	0	0	0
P04083	ANXA1 ANX1 LPC1	ANXA1	Annexin A1 (Annexin I) (Annexin-1) (Calpactin II) (Calpactin-2) (Chromobindin-9) (Lipocortin I) (Phospholipase A2 inhibitory protein) (p35) [Cleaved into: Annexin Ac2-26]	346	38714	866	11	6	21, 39, 84, 207, 319, 335	28714690	12	0	0	1	28	0	21
P50995	ANXA11 ANX11	ANXA11	Annexin A11 (56 kDa autoantigen) (Annexin XI) (Annexin-11) (Calcyclin-associated annexin 50) (CAP-50)	505	54390	341	25	0	ND	30321702	4	0	0	0	12	0	6
P07355	ANXA2 ANX2 ANX2L4 CAL1H LPC2D	ANXA2	Annexin A2 (Annexin II) (Annexin-2) (Calpactin I heavy chain) (Calpactin-1 heavy chain) (Chromobindin-8) (Lipocortin II) (Placental anticoagulant protein IV) (PAP-IV) (Protein I) (p36)	339	38604	2412	19	6	30, 75, 188, 199, 238, 269	19741252;30321702;28714690	15	0	0	0	42	0	20
P09525	ANXA4 ANX4	ANXA4	Annexin A4 (35-beta calcimedin) (Annexin IV) (Annexin-4) (Carbohydrate-binding protein p33/p41) (Chromobindin-4) (Endonexin I) (Lipocortin IV) (P32.5) (PP4-X) (Placental anticoagulant protein II) (PAP-II) (Protein II)	319	35883	249	13	6	43, 128, 132, 179, 212, 296	28714690	6	0	0	0	13	0	2
P08133	ANXA6 ANX6	ANXA6	Annexin A6 (67 kDa calelectrin) (Annexin VI) (Annexin-6) (Calphobindin-II) (CPB-II) (Chromobindin-20) (Lipocortin VI) (Protein III) (p68) (p70)	673	75873	799	23	1	218	19741252	21	0	0	0	30	0	18
P01008	SERPINC1 AT3 PRO0309	SERPINC1	Antithrombin-III (ATIII) (Serpin C1)	464	52602	3396	12	0	ND	20676907	0	0	0	0	7	0	0
Q10567	AP1B1 ADTB1 BAM22 CLAPB2	AP1B1	AP-1 complex subunit beta-1 (Adaptor protein complex AP-1 subunit beta-1) (Adaptor-related protein complex 1 subunit beta-1) (Beta-1-adaptin) (Beta-adaptin 1) (Clathrin assembly protein complex 1 beta large chain) (Golgi adaptor HA1/AP1 adaptin beta subunit)	949	104607	134	27	2	328, 333	28714690	1	0	0	0	25	0	8
P63010	AP2B1 ADTB2 CLAPB1	AP2B1	AP-2 complex subunit beta (AP105B) (Adaptor protein complex AP-2 subunit beta) (Adaptor-related protein complex 2 subunit beta) (Beta-2-adaptin) (Beta-adaptin) (Clathrin assembly protein complex 2 beta large chain) (Plasma membrane adaptor HA2/AP2 adaptin beta subunit)	937	104553	162	29	2	328, 333	28714690	4	1	0	0	21	0	8
P02647	APOA1	APOA1	Apolipoprotein A-I (Apo-AI) (ApoA-I) (Apolipoprotein A1) [Cleaved into: Proapolipoprotein A-I (ProapoA-I); Truncated apolipoprotein A-I (Apolipoprotein A-I(1-242))]	267	30778	12323	7	5	18, 29, 166, 192, 236	15574409;15498770;24558038	3	0	0	2	8	0	0
P02652	APOA2	APOA2	Apolipoprotein A-II (Apo-AII) (ApoA-II) (Apolipoprotein A2) [Cleaved into: Proapolipoprotein A-II (ProapoA-II); Truncated apolipoprotein A-II (Apolipoprotein A-II(1-76))]	100	11175	30702	4	2	37, 44	30268931	1	0	0	1	4	0	0
P04114	APOB	APOB	Apolipoprotein B-100 (Apo B-100) [Cleaved into: Apolipoprotein B-48 (Apo B-48)]	4563	515605	193	153	14	103, 144, 276, 413, 666, 720, 2524, 3139, 3295, 3489, 3771, 4116, 4141, 4211	18713619; 17275684	6	0	0	1	59	0	3
Q9BQE5	APOL2	APOL2	Apolipoprotein L2 (Apolipoprotein L-II) (ApoL-II)	337	37078	65.4	5	1	15	28714690	0	0	0	0	3	0	6
O95831	AIFM1 AIF PDCD8	AIFM1	Apoptosis-inducing factor 1, mitochondrial (EC 1.6.99.-) (Programmed cell death protein 8)	613	66901	134	13	3	170, 253, 347	28714690	4	0	0	0	24	0	4
Q15027	ACAP1 CENTB1 KIAA0050	ACAP1	Arf-GAP with coiled-coil, ANK repeat and PH domain-containing protein 1 (Centaurin-beta-1) (Cnt-b1)	740	81536	15.1	9	1	485	16777052	2	0	0	0	13	0	1
O43776	NARS1 NARS NRS	NARS1	Asparagine--tRNA ligase, cytoplasmic (EC 6.1.1.22) (Asparaginyl-tRNA synthetase) (AsnRS) (Asparaginyl-tRNA synthetase 1)	548	62943	153	23	2	45, 489	19741252	6	0	0	0	5	0	9
Q6DD88	ATL3	ATL3	Atlastin-3 (EC 3.6.5.-)	541	60542	58.8	21	1	413	28714690	3	0	0	0	10	0	5
Q96IX5	ATP5MK ATP5MD DAPIT HCVFTP2 USMG5 PD04912	ATP5MK	ATP synthase membrane subunit K, mitochondrial (ATP synthase membrane subunit DAPIT, mitochondrial) (Diabetes-associated protein in insulin-sensitive tissues) (HCV F-transactivated protein 2) (Up-regulated during skeletal muscle growth protein 5)	58	6458	83.1	5	3	10, 18, 22	19741252;28714690	0	0	0	0	4	0	1
P25705	ATP5F1A ATP5A ATP5A1 ATP5AL2 ATPM	ATP5F1A	ATP synthase subunit alpha, mitochondrial (ATP synthase F1 subunit alpha)	553	59751	1216	16	2	337, 440	30321702;24629910	16	2	0	0	21	0	15
P06576	ATP5F1B ATP5B ATPMB ATPSB	ATP5F1B	ATP synthase subunit beta, mitochondrial (EC 7.1.2.2) (ATP synthase F1 subunit beta)	529	56560	1625	13	11	196, 230, 247, 269, 292, 331, 361, 395, 418, 499, 508	19290778;19741252;19650768;12857734;21156839;28714690	9	0	0	0	26	0	10
O75947	ATP5PD ATP5H My032	ATP5PD	ATP synthase subunit d, mitochondrial (ATPase subunit d) (ATP synthase peripheral stalk subunit d)	161	18491	275	6	3	57, 86, 115	12857734;17514685;28714690	15	0	0	0	7	0	4
P56381	ATP5F1E ATP5E	ATP5F1E	ATP synthase subunit epsilon, mitochondrial (ATPase subunit epsilon) (ATP synthase F1 subunit epsilon)	51	5780	113	3	2	12. 15	28714690	1	0	0	0	1	0	1
O43681	GET3 ARSA ASNA1 TRC40	GET3	ATPase GET3 (EC 3.6.-.-) (Arsenical pump-driving ATPase) (Arsenite-stimulated ATPase) (Guided entry of tail-anchored proteins factor 3, ATPase) (Transmembrane domain recognition complex 40 kDa ATPase subunit) (hARSA-I) (hASNA-I)	348	38793	58.1	6	1	302	28714690	1	0	0	0	2	0	6
Q9NP58	ABCB6 MTABC3 PRP UMAT	ABCB6	ATP-binding cassette sub-family B member 6 (ABC-type heme transporter ABCB6) (EC 7.6.2.5) (Mitochondrial ABC transporter 3) (Mt-ABC transporter 3) (P-glycoprotein-related protein) (Ubiquitously-expressed mammalian ABC half transporter)	842	93886	4.08	27	2	465, 466	28714690	0	0	0	0	2	0	6
Q92887	ABCC2 CMOAT CMOAT1 CMRP MRP2	ABCC2	ATP-binding cassette sub-family C member 2 (EC 7.6.2.-) (EC 7.6.2.2) (EC 7.6.2.3) (Canalicular multidrug resistance protein) (Canalicular multispecific organic anion transporter 1) (Multidrug resistance-associated protein 2)	1545	174207	0.455	39	3	514, 616, 1309	28714690	6	0	0	0	16	0	13
O15438	ABCC3 CMOAT2 MLP2 MRP3	ABCC3	ATP-binding cassette sub-family C member 3 (EC 7.6.2.-) (EC 7.6.2.2) (EC 7.6.2.3) (Canalicular multispecific organic anion transporter 2) (Multi-specific organic anion transporter D) (MOAT-D) (Multidrug resistance-associated protein 3)	1527	169343	1.41	43	3	962, 978, 1490	15695394;18922976	0	0	0	0	12	0	9
P61221	ABCE1 RLI RNASEL1 RNASELI RNS4I OK/SW-cl.40	ABCE1	ATP-binding cassette sub-family E member 1 (2'-5'-oligoadenylate-binding protein) (HuHP68) (RNase L inhibitor) (Ribonuclease 4 inhibitor) (RNS4I)	599	67314	76.5	20	2	155, 594	19741252	7	0	0	0	15	0	24
P53396	ACLY	ACLY	ATP-citrate synthase (EC 2.3.3.8) (ATP-citrate (pro-S-)-lyase) (ACL) (Citrate cleavage enzyme)	1101	120839	262	40	5	213, 227, 247, 252, 384	19741252;28714690	15	2	0	0	43	0	30
Q01813	PFKP PFKF	PFKP	ATP-dependent 6-phosphofructokinase, platelet type (ATP-PFK) (PFK-P) (EC 2.7.1.11) (6-phosphofructokinase type C) (Phosphofructo-1-kinase isozyme C) (PFK-C) (Phosphohexokinase)	784	85596	197	20	1	487	28714690	8	1	0	0	15	0	20
O94762	RECQL5 RECQ5	RECQL5	ATP-dependent DNA helicase Q5 (EC 3.6.4.12) (DNA helicase, RecQ-like type 5) (RecQ5) (RecQ protein-like 5)	991	108858	1.72	24	1	419	28714690	0	0	0	0	19	0	1
Q08211	DHX9 DDX9 LKP NDH2	DHX9	ATP-dependent RNA helicase A (EC 3.6.4.13) (DEAH box protein 9) (DExH-box helicase 9) (Leukophysin) (LKP) (Nuclear DNA helicase II) (NDH II) (RNA helicase A)	1270	140958	192	48	6	68, 200, 681, 1038, 1167, 1173	19741252;28714690	9	12	0	0	45	0	17
O00571	DDX3X DBX DDX3	DDX3X	ATP-dependent RNA helicase DDX3X (EC 3.6.4.13) (CAP-Rf) (DEAD box protein 3, X-chromosomal) (DEAD box, X isoform) (DBX) (Helicase-like protein 2) (HLP2)	662	73243	247	24	8	243, 341, 343, 398, 400, 442, 523, 525	28714690	2	6	0	0	61	0	11
O43143	DHX15 DBP1 DDX15	DHX15	ATP-dependent RNA helicase DHX15 (EC 3.6.4.13) (ATP-dependent RNA helicase #46) (DEAH box protein 15) (Splicing factor Prp43) (hPrp43)	795	90933	114	31	1	323	19741252	8	2	0	0	18	0	12
Q9UL15	BAG5 KIAA0873	BAG5	BAG family molecular chaperone regulator 5 (BAG-5) (Bcl-2-associated athanogene 5)	447	51200	6.18	10	1	255	28714690	1	0	0	0	3	0	1
P02730	SLC4A1 AE1 DI EPB3	SLC4A1	Band 3 anion transport protein (Anion exchange protein 1) (AE 1) (Anion exchanger 1) (Solute carrier family 4 member 1) (CD antigen CD233)	911	101792	85.5	23	2	299, 413	9409547	0	0	3	0	23	0	1
O75531	BANF1 BAF BCRG1	BANF1	Barrier-to-autointegration factor (Breakpoint cluster region protein 1) [Cleaved into: Barrier-to-autointegration factor, N-terminally processed]	89	10059	831	1	1	43	28714690	1	0	0	0	5	0	1
P51572	BCAP31 BAP31 DXS1357E	BCAP31	B-cell receptor-associated protein 31 (BCR-associated protein 31) (Bap31) (6C6-AG tumor-associated antigen) (Protein CDM) (p28)	246	27992	193	6	2	73, 150	28714690	2	0	0	0	1	0	0
Q9NYF8	BCLAF1 BTF KIAA0164	BCLAF1	Bcl-2-associated transcription factor 1 (Btf) (BCLAF1 and THRAP3 family member 1)	920	106122	179	32	3	322, 846, 858	19741252;28714690	10	10	0	0	129	1	7
P02749	APOH B2G1	APOH	Beta-2-glycoprotein 1 (APC inhibitor) (Activated protein C-binding protein) (Anticardiolipin cofactor) (Apolipoprotein H) (Apo-H) (Beta-2-glycoprotein I) (B2GPI) (Beta(2)GPI)	345	38298	2705	14	3	218, 275, 309	34098405	0	0	0	0	1	0	0
P13929	ENO3	ENO3	Beta-enolase (EC 4.2.1.11) (2-phospho-D-glycerate hydro-lyase) (Enolase 3) (Muscle-specific enolase) (MSE) (Skeletal muscle enolase)	434	46987	822	11	9	57, 131, 189, 200, 236, 257, 280, 287, 407	7269977;19741252;18835959	2	0	0	0	21	0	4
O43252	PAPSS1 ATPSK1 PAPSS	PAPSS1	Bifunctional 3'-phosphoadenosine 5'-phosphosulfate synthase 1 (PAPS synthase 1) (PAPSS 1) (Sulfurylase kinase 1) (SK 1) (SK1) [Includes: Sulfate adenylyltransferase (EC 2.7.7.4) (ATP-sulfurylase) (Sulfate adenylate transferase) (SAT); Adenylyl-sulfate kinase (EC 2.7.1.25) (3'-phosphoadenosine-5'-phosphosulfate synthase) (APS kinase) (Adenosine-5'-phosphosulfate 3'-phosphotransferase) (Adenylylsul…	624	70833	16.7	22	1	537	19741252	2	1	0	0	7	0	3
P34913	EPHX2	EPHX2	Bifunctional epoxide hydrolase 2 [Includes: Cytosolic epoxide hydrolase 2 (CEH) (EC 3.3.2.10) (Epoxide hydratase) (Soluble epoxide hydrolase) (SEH); Lipid-phosphate phosphatase (EC 3.1.3.76)]	555	62616	14.4	13	2	383, 466	19704161	7	0	0	0	4	0	1
P07814	EPRS1 EPRS GLNS PARS QARS QPRS PIG32	EPRS1	Bifunctional glutamate/proline--tRNA ligase (Bifunctional aminoacyl-tRNA synthetase) (Cell proliferation-inducing gene 32 protein) (Glutamatyl-prolyl-tRNA synthetase) [Includes: Glutamate--tRNA ligase (EC 6.1.1.17) (Glutamyl-tRNA synthetase) (GluRS); Proline--tRNA ligase (EC 6.1.1.15) (Prolyl-tRNA synthetase)]	1512	170591	120	48	2	1504, 1505	28714690	16	1	0	0	49	1	30
P22234	PAICS ADE2 AIRC PAIS	PAICS	Bifunctional phosphoribosylaminoimidazole carboxylase/phosphoribosylaminoimidazole succinocarboxamide synthetase (PAICS) [Includes: Phosphoribosylaminoimidazole carboxylase (EC 4.1.1.21) (AIR carboxylase) (AIRC); Phosphoribosylaminoimidazole succinocarboxamide synthetase (EC 6.3.2.6) (SAICAR synthetase)]	425	47079	283	7	1	22	19741252	7	0	0	0	25	0	17
P53004	BLVRA BLVR BVR	BLVRA	Biliverdin reductase A (BVR A) (EC 1.3.1.24) (Biliverdin-IX alpha-reductase)	296	33428	91	6	0	ND	21483094	5	0	0	0	15	0	7
Q9H3K6	BOLA2 BOLA2A My016; BOLA2B	BOLA2; BOLA2B	BolA-like protein 2	86	10117	32.6	1	1	7	19741252	1	0	0	0	3	0	2
P56945	BCAR1 CAS CASS1 CRKAS	BCAR1	Breast cancer anti-estrogen resistance protein 1 (CRK-associated substrate) (Cas scaffolding protein family member 1) (p130cas)	870	93372	10.8	28	3	12, 192, 327	10401986	1	0	0	0	47	0	1
Q15059	BRD3 KIAA0043 RING3L	BRD3	Bromodomain-containing protein 3 (RING3-like protein)	726	79542	10	17	2	314, 390	28714690	4	2	0	0	31	0	0
Q9BRD0	BUD13	BUD13	BUD13 homolog	619	70521	5.3	12	2	16, 525	28714690	2	0	0	0	64	0	1
P11586	MTHFD1 MTHFC MTHFD	MTHFD1	C-1-tetrahydrofolate synthase, cytoplasmic (C1-THF synthase) (Epididymis secretory sperm binding protein) [Cleaved into: C-1-tetrahydrofolate synthase, cytoplasmic, N-terminally processed] [Includes: Methylenetetrahydrofolate dehydrogenase (EC 1.5.1.5); Methenyltetrahydrofolate cyclohydrolase (EC 3.5.4.9); Formyltetrahydrofolate synthetase (EC 6.3.4.3)]	935	101531	172	16	2	52, 258	19741252	9	0	0	0	23	0	13
P12830	CDH1 CDHE UVO	CDH1	Cadherin-1 (CAM 120/80) (Epithelial cadherin) (E-cadherin) (Uvomorulin) (CD antigen CD324) [Cleaved into: E-Cad/CTF1; E-Cad/CTF2; E-Cad/CTF3]	882	97456	23.4	26	1	797	28714690	0	0	0	1	20	0	2
Q6NUK1	SLC25A24 APC1 MCSC1 SCAMC1	SLC25A24	Calcium-binding mitochondrial carrier protein SCaMC-1 (Mitochondrial ATP-Mg/Pi carrier protein 1) (Mitochondrial Ca(2+)-dependent solute carrier protein 1) (Small calcium-binding mitochondrial carrier protein 1) (Solute carrier family 25 member 24)	477	53354	31.3	17	2	24, 150	28714690	3	0	0	0	6	0	1
Q05682	CALD1 CAD CDM	CALD1	Caldesmon (CDM)	793	93231	350	4	1	160	28714690	7	0	0	0	43	0	1
P0DP23/P0DP24/P0DP25	CALM1/CALM2/CALM3	CALM1/CALM2/CALM3	Calmodulin-1/Calmodulin-2/Calmodulin-3	149	16838	696	2	2	100/99/139/138	31914408	0	0	0	0	0	0	0
P27824	CANX	CANX	Calnexin (IP90) (Major histocompatibility complex class I antigen-binding protein p88) (p90)	592	67568	628	15	1	70	19741252	5	0	0	3	16	0	14
P04632	CAPNS1 CAPN4 CAPNS	CAPNS1	Calpain small subunit 1 (CSS1) (Calcium-activated neutral proteinase small subunit) (CANP small subunit) (Calcium-dependent protease small subunit) (CDPS) (Calcium-dependent protease small subunit 1) (Calpain regulatory subunit)	268	28316	309	7	1	217	28714690	2	0	0	0	7	0	6
P07384	CAPN1 CANPL1 PIG30	CAPN1	Calpain-1 catalytic subunit (EC 3.4.22.52) (Calcium-activated neutral proteinase 1) (CANP 1) (Calpain mu-type) (Calpain-1 large subunit) (Cell proliferation-inducing gene 30 protein) (Micromolar-calpain) (muCANP)	714	81890	185	22	2	37, 42	28714690	1	1	0	0	11	0	14
P17655	CAPN2 CANPL2	CAPN2	Calpain-2 catalytic subunit (EC 3.4.22.53) (Calcium-activated neutral proteinase 2) (CANP 2) (Calpain M-type) (Calpain large polypeptide L2) (Calpain-2 large subunit) (Millimolar-calpain) (M-calpain)	700	79995	46	20	2	27, 32	28714690	4	0	0	0	13	1	7
P27797	CALR CRTC	CALR	Calreticulin (CRP55) (Calregulin) (Endoplasmic reticulum resident protein 60) (ERp60) (HACBP) (grp60)	417	48142	1265	14	1	285	19741252	10	0	0	0	13	0	9
O43852	CALU	CALU	Calumenin (Crocalbin) (IEF SSP 9302)	315	37107	190	13	1	275	19741252	0	0	0	2	16	0	6
P31321	PRKAR1B	PRKAR1B	cAMP-dependent protein kinase type I-beta regulatory subunit	381	43073	14.1	13	1	21	16777052	0	0	0	0	13	0	4
P56211	ARPP19	ARPP19	cAMP-regulated phosphoprotein 19 (ARPP-19)	112	12323	116	3	2	59, 65	28714690	7	0	0	0	12	0	3
P30622	CLIP1 CYLN1 RSN	CLIP1	CAP-Gly domain-containing linker protein 1 (Cytoplasmic linker protein 1) (Cytoplasmic linker protein 170 alpha-2) (CLIP-170) (Reed-Sternberg intermediate filament-associated protein) (Restin)	1438	162246	21.3	9	1	108	28714690	2	0	0	0	71	0	0
Q9UDT6	CLIP2 CYLN2 KIAA0291 WBSCR3 WBSCR4 WSCR4	CLIP2	CAP-Gly domain-containing linker protein 2 (Cytoplasmic linker protein 115) (CLIP-115) (Cytoplasmic linker protein 2) (Williams-Beuren syndrome chromosomal region 3 protein) (Williams-Beuren syndrome chromosomal region 4 protein)	1046	115837	11	12	1	129	28714690	2	0	0	0	28	0	0
Q14444	CAPRIN1 GPIAP1 GPIP137 M11S1 RNG105	CAPRIN1	Caprin-1 (Cell cycle-associated protein 1) (Cytoplasmic activation- and proliferation-associated protein 1) (GPI-anchored membrane protein 1) (GPI-anchored protein p137) (GPI-p137) (p137GPI) (Membrane component chromosome 11 surface marker 1) (RNA granule protein 105)	709	78366	255	24	1	99	28714690	1	9	0	0	36	0	10
O43570	CA12	CA12	Carbonic anhydrase 12 (EC 4.2.1.1) (Carbonate dehydratase XII) (Carbonic anhydrase XII) (CA-XII) (Tumor antigen HOM-RCC-3.1.3)	354	39451	4.29	15	4	34, 195, 221, 258	28714690	0	0	0	0	1	0	0
P07451	CA3	CA3	Carbonic anhydrase 3 (EC 4.2.1.1) (Carbonate dehydratase III) (Carbonic anhydrase III) (CA-III)	260	29557	12.1	8	0	ND	18835959	1	0	0	0	11	0	0
P15086	CPB1 CPB PCPB	CPB1	Carboxypeptidase B (EC 3.4.17.2) (Pancreas-specific protein) (PASP)	417	47368	9.93	24	4	306, 318, 356, 385	30268931	0	0	0	0	0	0	0
O75976	CPD	CPD	Carboxypeptidase D (EC 3.4.17.22) (Metallocarboxypeptidase D) (gp180)	1380	152931	5.21	53	1	59	28714690	0	0	0	7	27	0	2
P19784	CSNK2A2 CK2A2	CSNK2A2	Casein kinase II subunit alpha' (CK II alpha') (EC 2.7.11.1)	350	41213	38	23	1	13	19741252	2	0	0	0	12	0	1
P42574	CASP3 CPP32	CASP3	Caspase-3 (CASP-3) (EC 3.4.22.56) (Apopain) (Cysteine protease CPP32) (CPP-32) (Protein Yama) (SREBP cleavage activity 1) (SCA-1) [Cleaved into: Caspase-3 subunit p17; Caspase-3 subunit p12]	277	31608	54.9	10	2	274, 276	12516089	1	0	0	0	10	0	5
P04040	CAT	CAT	Catalase (EC 1.11.1.6)	527	59756	157	21	0	ND	30321702	5	0	2	0	17	0	4
P35222	CTNNB1 CTNNB OK/SW-cl.35 PRO2286	CTNNB1	Catenin beta-1 (Beta-catenin)	781	85497	67.3	17	0	ND	17030184	5	0	0	0	44	0	15
O60716	CTNND1 KIAA0384	CTNND1	Catenin delta-1 (Cadherin-associated Src substrate) (CAS) (p120 catenin) (p120(ctn)) (p120(cas))	968	108170	295	31	2	208, 600	28714690	3	0	0	0	98	0	11
P07339	CTSD CPSD	CTSD	Cathepsin D (EC 3.4.23.5) [Cleaved into: Cathepsin D light chain; Cathepsin D heavy chain]	412	44552	223	19	5	203, 232, 325, 393, 394	19125694;28714690	0	0	0	1	4	0	6
P11717	IGF2R MPRI	IGF2R	Cation-independent mannose-6-phosphate receptor (CI Man-6-P receptor) (CI-MPR) (M6PR) (300 kDa mannose 6-phosphate receptor) (MPR 300) (Insulin-like growth factor 2 receptor) (Insulin-like growth factor II receptor) (IGF-II receptor) (M6P/IGF2 receptor) (M6P/IGF2R) (CD antigen CD222)	2491	274375	15.9	97	3	1387, 1455, 1583	28714690	1	0	0	0	35	0	2
P13500	CCL2 MCP1 SCYA2	CCL2	C-C motif chemokine 2 (HC11) (Monocyte chemoattractant protein 1) (Monocyte chemotactic and activating factor) (MCAF) (Monocyte chemotactic protein 1) (MCP-1) (Monocyte secretory protein JE) (Small-inducible cytokine A2)	99	11025	20.3	2	0	ND	10484461	0	0	0	0	0	0	0
Q13740	ALCAM MEMD	ALCAM	CD166 antigen (Activated leukocyte cell adhesion molecule) (CD antigen CD166)	583	65102	51.6	25	1	58	28714690	2	0	0	0	3	0	4
P16070	CD44 LHR MDU2 MDU3 MIC4	CD44	CD44 antigen (CDw44) (Epican) (Extracellular matrix receptor III) (ECMR-III) (GP90 lymphocyte homing/adhesion receptor) (HUTCH-I) (Heparan sulfate proteoglycan) (Hermes antigen) (Hyaluronate receptor) (Phagocytic glycoprotein 1) (PGP-1) (Phagocytic glycoprotein I) (PGP-I) (CD antigen CD44)	742	81538	142	14	1	79	28714690	0	0	0	36	18	0	5
P60953	CDC42	CDC42	Cell division control protein 42 homolog (EC 3.6.5.2) (G25K GTP-binding protein)	191	21259	501	7	1	154	28714690	1	0	0	0	5	0	5
Q99459	CDC5L KIAA0432 PCDC5RP	CDC5L	Cell division cycle 5-like protein (Cdc5-like protein) (Pombe cdc5-related protein)	802	92251	42.1	20	1	788	28714690	3	0	0	0	42	0	4
Q8IX12	CCAR1 CARP1 DIS	CCAR1	Cell division cycle and apoptosis regulator protein 1 (Cell cycle and apoptosis regulatory protein 1) (CARP-1) (Death inducer with SAP domain)	1150	132821	36	26	1	721	28714690	1	0	0	0	29	1	4
P04637	TP53 P53	TP53	Cellular tumor antigen p53 (Antigen NY-CO-13) (Phosphoprotein p53) (Tumor suppressor p53)	393	43653	58.7	9	8	103, 107, 126, 163, 205, 220, 234, 327	20499882;10631110	12	12	1	0	35	1	19
P00450	CP	CP	Ceruloplasmin (EC 1.16.3.1) (Ferroxidase)	1065	122205	1700	64	0	ND	20676907;11212282;10781426;24687133	0	0	0	1	9	0	0
Q13976	PRKG1 PRKG1B PRKGR1A PRKGR1B	PRKG1	cGMP-dependent protein kinase 1 (cGK 1) (cGK1) (EC 2.7.11.12) (cGMP-dependent protein kinase I) (cGKI)	671	76364	9.94	21	6	71, 212, 247, 345, 549, 567	24452741;19487814	3	0	0	0	14	0	0
Q13237	PRKG2 PRKGR2	PRKG2	cGMP-dependent protein kinase 2 (cGK 2) (cGK2) (EC 2.7.11.12) (cGMP-dependent protein kinase II) (cGKII)	762	87432	0.653	25	1	354	15555551;16777052	0	1	0	0	7	0	2
O00299	CLIC1 G6 NCC27	CLIC1	Chloride intracellular channel protein 1 (Chloride channel ABP) (Nuclear chloride ion channel 27) (NCC27) (Regulatory nuclear chloride ion channel protein) (hRNCC)	241	26923	1544	8	2	209, 214	28714690	10	0	0	0	10	0	12
P49585	PCYT1A CTPCT PCYT1	PCYT1A	Choline-phosphate cytidylyltransferase A (EC 2.7.7.15) (CCT-alpha) (CTP:phosphocholine cytidylyltransferase A) (CCT A) (CT A) (Phosphorylcholine transferase A)	367	41731	30.2	12	1	141	28714690	2	0	0	0	22	0	5
Q9Y6A4	CFAP20 BUG22 C16orf80 GTL3	CFAP20	Cilia- and flagella-associated protein 20 (Basal body up-regulated protein 22) (Transcription factor IIB)	193	22774	15.8	9	1	184	19741252	0	0	0	0	4	0	1
O75390	CS	CS	Citrate synthase, mitochondrial (EC 2.3.3.1) (Citrate (Si)-synthase)	466	51712	352	18	2	185, 345	19741252;17497906	11	1	0	0	8	0	6
O60641	SNAP91 KIAA0656	SNAP91	Clathrin coat assembly protein AP180 (91 kDa synaptosomal-associated protein) (Clathrin coat-associated protein AP180) (Phosphoprotein F1-20)	907	92502	13.5	9	1	237	15555551;16777052	0	0	0	0	13	0	0
Q00610	CLTC CLH17 CLTCL2 KIAA0034	CLTC	Clathrin heavy chain 1 (Clathrin heavy chain on chromosome 17) (CLH-17)	1675	191615	305	69	5	377, 430, 883, 921, 1237	19741252; 17497906;28714690	16	1	0	0	53	0	38
Q14677	CLINT1 ENTH EPN4 EPNR KIAA0171	CLINT1	Clathrin interactor 1 (Clathrin-interacting protein localized in the trans-Golgi region) (Clint) (Enthoprotin) (Epsin-4) (Epsin-related protein) (EpsinR)	625	68259	47.2	10	1	159	28714690	2	1	0	0	34	0	17
P09496	CLTA	CLTA	Clathrin light chain A (Lca)	248	27077	573	7	1	147	28714690	1	0	0	0	12	0	3
Q8N684	CPSF7	CPSF7	Cleavage and polyadenylation specificity factor subunit 7 (Cleavage and polyadenylation specificity factor 59 kDa subunit) (CPSF 59 kDa subunit) (Cleavage factor Im complex 59 kDa subunit) (CFIm59) (Pre-mRNA cleavage factor Im 59 kDa subunit)	471	52050	60.5	14	1	408	19741252	0	0	0	0	34	0	3
Q05048	CSTF1	CSTF1	Cleavage stimulation factor subunit 1 (CF-1 50 kDa subunit) (Cleavage stimulation factor 50 kDa subunit) (CSTF 50 kDa subunit) (CstF-50)	431	48358	29.3	19	1	213	28714690	0	0	0	0	5	0	1
Q12996	CSTF3	CSTF3	Cleavage stimulation factor subunit 3 (CF-1 77 kDa subunit) (Cleavage stimulation factor 77 kDa subunit) (CSTF 77 kDa subunit) (CstF-77)	717	82922	22.2	42	2	13, 159	19741252	4	0	0	0	13	0	4
P53621	COPA	COPA	Coatomer subunit alpha (Alpha-coat protein) (Alpha-COP) (HEP-COP) (HEPCOP) [Cleaved into: Xenin (Xenopsin-related peptide); Proxenin]	1224	138346	99.8	39	1	551	28714690	2	1	0	0	27	0	36
P35606	COPB2	COPB2	Coatomer subunit beta' (Beta'-coat protein) (Beta'-COP) (p102)	906	102487	93.1	32	1	794	19741252	2	0	0	0	20	0	11
P23528	CFL1 CFL	CFL1	Cofilin-1 (18 kDa phosphoprotein) (p18) (Cofilin, non-muscle isoform)	166	18502	2813	6	2	68, 140	19741252;17497906;28714690	18	1	0	0	19	0	18
Q9Y3X0	CCDC9	CCDC9	Coiled-coil domain-containing protein 9	531	59703	6.34	5	1	35	28714690	2	10	0	0	28	0	0
Q14011	CIRBP A18HNRNP CIRP	CIRBP	Cold-inducible RNA-binding protein (A18 hnRNP) (Glycine-rich RNA-binding protein CIRP)	172	18648	144	10	1	29	28714690	0	8	0	0	24	0	1
P02461	COL3A1	COL3A1	Collagen alpha-1(III) chain	1466	138564	29.5	15	0	ND	19467351	1	0	0	1	3	0	1
P02462	COL4A1	COL4A1	Collagen alpha-1(IV) chain [Cleaved into: Arresten]	1669	160611	9.77	18	2	348, 534	17334231	0	0	0	0	6	0	0
P08572	COL4A2	COL4A2	Collagen alpha-2(IV) chain [Cleaved into: Canstatin]	1712	167553	6.84	28	2	327, 1081	17334231	3	0	0	4	12	0	0
P45452	MMP13	MMP13	Collagenase 3 (EC 3.4.24.-) (Matrix metalloproteinase-13) (MMP-13)	471	53820	0.662	21	1	338	18495757	0	0	0	0	2	0	0
P02747	C1QC C1QG	C1QC	Complement C1q subcomponent subunit C	245	25774	136	10	0	ND	29471108	0	0	0	0	0	0	0
P01024	C3 CPAMD1	C3	Complement C3 (C3 and PZP-like alpha-2-macroglobulin domain-containing protein 1) [Cleaved into: Complement C3 beta chain; C3-beta-c (C3bc); Complement C3 alpha chain; C3a anaphylatoxin; Acylation stimulating protein (ASP) (C3adesArg); Complement C3b alpha' chain; Complement C3c alpha' chain fragment 1; Complement C3dg fragment; Complement C3g fragment; Complement C3d fragment; Complement C3f fra…	1663	187148	2724	83	2	686, 730	2410424	0	0	0	0	17	0	1
P01031	C5 CPAMD4	C5	Complement C5 (C3 and PZP-like alpha-2-macroglobulin domain-containing protein 4) [Cleaved into: Complement C5 beta chain; Complement C5 alpha chain; C5a anaphylatoxin; Complement C5 alpha' chain]	1676	188305	161	83	1	700	2410424	0	0	0	0	11	0	0
P00746	CFD DF PFD	CFD	Complement factor D (EC 3.4.21.46) (Adipsin) (C3 co0ertase activator) (Properdin factor D)	253	27033	267	4	0	ND	20676907	0	0	0	0	0	0	2
P08603	CFH HF HF1 HF2	CFH	Complement factor H (H factor 1)	1231	139096	1605	70	0	ND	28159936	3	0	0	0	8	0	0
Q9NPL8	TIMMDC1 C3orf1 UNQ247/PRO284	TIMMDC1	Complex I assembly factor TIMMDC1, mitochondrial (Protein M5-14) (Translocase of inner mitochondrial membrane domain-containing protein 1) (TIMM domain containing-protein 1)	285	32178	9.17	9	1	212	28714690	0	0	0	0	4	0	0
Q6PUV4	CPLX2	CPLX2	Complexin-2 (Complexin II) (CPX II) (Synaphin-1)	134	15394	13.6	2	1	123	28714690	1	0	0	0	1	0	0
Q12860	CNTN1	CNTN1	Contactin-1 (Glycoprotein gp135) (Neural cell surface protein F3)	1018	113320	14.7	45	6	28, 52, 91, 767, 844, 864	28714690	0	0	0	0	7	0	1
Q9ULV4	CORO1C CRN2 CRNN4	CORO1C	Coronin-1C (Coronin-3) (hCRNN4)	474	53249	332	11	3	292, 301, 304	28714690	6	0	0	0	10	0	3
P08185	SERPINA6 CBG	SERPINA6	Corticosteroid-binding globulin (CBG) (Serpin A6) (Transcortin)	405	45141	229	12	0	ND	7066412	0	0	0	0	2	0	0
P12277	CKB CKBB	CKB	Creatine kinase B-type (EC 2.7.3.2) (Brain creatine kinase) (B-CK) (Creatine kinase B chain) (Creatine phosphokinase B-type) (CPK-B)	381	42644	641	9	1	269	19741252	2	1	0	0	22	0	9
P06732	CKM CKMM	CKM	Creatine kinase M-type (EC 2.7.3.2) (Creatine kinase M chain) (Creatine phosphokinase M-type) (CPK-M) (M-CK)	381	43101	61.9	10	3	14, 20, 82	23158365; 12504281;21156839;30268931	6	0	0	0	25	0	0
P17812	CTPS1 CTPS	CTPS1	CTP synthase 1 (EC 6.3.4.2) (CTP synthetase 1) (UTP--ammonia ligase 1)	591	66690	74.4	20	1	336	28714690	7	0	0	0	25	0	9
Q9UBG0	MRC2 CLEC13E ENDO180 KIAA0709 UPARAP	MRC2	C-type mannose receptor 2 (C-type lectin domain family 13 member E) (Endocytic receptor 180) (Macrophage mannose receptor 2) (Urokinase-type plasminogen activator receptor-associated protein) (UPAR-associated protein) (Urokinase receptor-associated protein) (CD antigen CD280)	1479	166674	3.04	40	2	193, 319	28714690	0	0	0	1	11	1	1
Q86VP6	CAND1 KIAA0829 TIP120 TIP120A	CAND1	Cullin-associated NEDD8-dissociated protein 1 (Cullin-associated and neddylation-dissociated protein 1) (TBP-interacting protein of 120 kDa A) (TBP-interacting protein 120A) (p120 CAND1)	1230	136376	116	31	1	723	19741252	6	0	0	0	27	0	16
P42771	CDKN2A CDKN2 MTS1	CDKN2A	Cyclin-dependent kinase inhibitor 2A (Cyclin-dependent kinase 4 inhibitor A) (CDK4I) (Multiple tumor suppressor 1) (MTS-1) (p16-INK4a) (p16-INK4) (p16INK4A)	156	16533	29.4	2	2	44, 129	22576576	0	0	0	0	4	0	0
O14976	GAK	GAK	Cyclin-G-associated kinase (EC 2.7.11.1)	1311	143191	10.7	32	1	1284	19741252	1	0	0	0	43	0	6
P35520	CBS	CBS	Cystathionine beta-synthase (EC 4.2.1.22) (Beta-thionase) (Serine sulfhydrase)	551	60587	0	8	4	163, 223, 381, 518	29102635;19733148	1	0	0	0	11	1	3
Q9UHD1	CHORDC1 CHP1	CHORDC1	Cysteine and histidine-rich domain-containing protein 1 (CHORD domain-containing protein 1) (CHORD-containing protein 1) (CHP-1) (Protein morgana)	332	37490	100	7	1	292	19741252	2	0	0	0	16	0	3
P13569	CFTR ABCC7	CFTR	Cystic fibrosis transmembrane conductance regulator (CFTR) (ATP-binding cassette sub-family C member 7) (Channel conductance-controlling ATPase) (EC 5.6.1.6) (cAMP-dependent chloride channel)	1480	168142	0.359	40	1	1307	12194970	0	0	0	0	36	0	1
P00167	CYB5A CYB5	CYB5A	Cytochrome b5 (Microsomal cytochrome b5 type A) (MCB5)	134	15330	153	5	1	11	28714690	2	0	0	0	1	0	2
O43169	CYB5B CYB5M OMB5	CYB5B	Cytochrome b5 type B (Cytochrome b5 outer mitochondrial membrane isoform)	150	16695	292	9	2	142, 143	28714690	1	1	0	0	4	0	4
P31930	UQCRC1	UQCRC1	Cytochrome b-c1 complex subunit 1, mitochondrial (Complex III subunit 1) (Core protein I) (Ubiquinol-cytochrome-c reductase complex core protein 1)	480	52646	203	16	8	186, 219, 257, 420, 448, 450, 459, 468	21156839;28714690	3	1	0	0	13	0	1
P22695	UQCRC2	UQCRC2	Cytochrome b-c1 complex subunit 2, mitochondrial (Complex III subunit 2) (Core protein II) (Ubiquinol-cytochrome-c reductase complex core protein 2)	453	48443	213	14	1	71	28714690	1	0	0	0	11	0	8
P14927	UQCRB UQBP	UQCRB	Cytochrome b-c1 complex subunit 7 (Complex III subunit 7) (Complex III subunit VII) (QP-C) (Ubiquinol-cytochrome c reductase complex 14 kDa protein)	111	13530	108	7	4	39, 84, 90, 94	28714690	5	0	0	0	4	0	3
P99999	CYCS CYC	CYCS	Cytochrome c	105	11749	472	5	2	74, 98	22540335;36378644;22192356	6	0	0	0	9	0	5
P13073	COX4I1 COX4	COX4I1	Cytochrome c oxidase subunit 4 isoform 1, mitochondrial (Cytochrome c oxidase polypeptide IV) (Cytochrome c oxidase subunit IV isoform 1) (COX IV-1)	169	19577	317	5	1	38	19741252	5	2	0	0	8	0	6
P20674	COX5A	COX5A	Cytochrome c oxidase subunit 5A, mitochondrial (Cytochrome c oxidase polypeptide Va)	150	16762	167	5	1	123	28714690	3	0	0	0	5	0	1
O00483	NDUFA4	NDUFA4	Cytochrome c oxidase subunit NDUFA4 (Complex I-MLRQ) (CI-MLRQ) (NADH-ubiquinone oxidoreductase MLRQ subunit)	81	9370	101	4	1	62	19741252	2	1	0	0	4	0	3
P08574	CYC1	CYC1	Cytochrome c1, heme protein, mitochondrial (EC 7.1.1.8) (Complex III subunit 4) (Complex III subunit IV) (Cytochrome b-c1 complex subunit 4) (Ubiquinol-cytochrome-c reductase complex cytochrome c1 subunit) (Cytochrome c-1)	325	35422	87.4	14	3	132, 174, 179	12516089;29303599	3	0	0	0	5	0	3
P20813	CYP2B6	CYP2B6	Cytochrome P450 2B6 (EC 1.14.13.-) (1,4-cineole 2-exo-monooxygenase) (CYPIIB6) (Cytochrome P450 IIB1)	491	56278	0.144	16	10	111, 190, 203, 235, 244, 268, 348, 354, 380, 484	6722175;3202847; 12588183; 17907788; 32817462	1	0	0	0	0	0	0
P05181	CYP2E1 CYP2E	CYP2E1	Cytochrome P450 2E1 (EC 1.14.14.1) (4-nitrophenol 2-hydroxylase) (EC 1.14.13.n7) (CYPIIE1) (Cytochrome P450-J)	493	56849	1.56	18	4	71, 318, 381, 423	17907788	0	0	0	0	19	0	10
P08684	CYP3A4 CYP3A3	CYP3A4	Cytochrome P450 3A4 (EC 1.14.14.1) (1,4-cineole 2-exo-monooxygenase) (1,8-cineole 2-exo-monooxygenase) (EC 1.14.14.56) (Albendazole monooxygenase (sulfoxide-forming)) (EC 1.14.14.73) (Albendazole sulfoxidase) (CYPIIIA3) (CYPIIIA4) (Cholesterol 25-hydroxylase) (Cytochrome P450 3A3) (Cytochrome P450 HLp) (Cytochrome P450 NF-25) (Cytochrome P450-PCN1) (Nifedipine oxidase) (Quinine 3-monooxygenase) (…	503	57343	1.76	16	5	99, 307, 347, 430, 432	30959577	3	0	0	0	18	0	9
P21399	ACO1 IREB1	ACO1	Cytoplasmic aconitate hydratase (Aconitase) (EC 4.2.1.3) (Citrate hydro-lyase) (Ferritin repressor protein) (Iron regulatory protein 1) (IRP1) (Iron-responsive element-binding protein 1) (IRE-BP 1)	889	98399	55.4	31	10	184, 195, 197, 466, 666, 695, 759, 774, 800, 835	12820873;28714690	0	0	0	0	14	0	16
Q14204	DYNC1H1 DHC1 DNCH1 DNCL DNECL DYHC KIAA0325	DYNC1H1	Cytoplasmic dynein 1 heavy chain 1 (Cytoplasmic dynein heavy chain 1) (Dynein heavy chain, cytosolic)	4646	532408	65.8	128	2	627, 3641	19741252;17497906	13	1	0	0	79	1	63
Q14008	CKAP5 KIAA0097	CKAP5	Cytoskeleton-associated protein 5 (Colonic and hepatic tumor overexpressed gene protein) (Ch-TOG)	2032	225495	36.8	26	1	1860	28714690	7	1	0	0	34	0	9
P28838	LAP3 LAPEP PEPS	LAP3	Cytosol aminopeptidase (EC 3.4.11.1) (Cysteinylglycine-S-conjugate dipeptidase) (EC 3.4.13.23) (Leucine aminopeptidase 3) (LAP-3) (Leucyl aminopeptidase) (Peptidase S) (Proline aminopeptidase) (EC 3.4.11.5) (Prolyl aminopeptidase)	519	56166	233	10	0	ND	30321702	6	0	0	0	11	0	5
Q96KP4	CNDP2 CN2 CPGL HEL-S-13 PEPA	CNDP2	Cytosolic non-specific dipeptidase (EC 3.4.13.18) (CNDP dipeptidase 2) (Glutamate carboxypeptidase-like protein 1) (Peptidase A) (Threonyl dipeptidase)	475	52878	243	19	1	10	28714690	1	0	0	0	7	0	7
Q9NV06	DCAF13 WDSOF1 HSPC064	DCAF13	DDB1- and CUL4-associated factor 13 (WD repeat and SOF domain-containing protein 1)	445	51402	6.07	14	1	339	28714690	3	0	0	0	4	0	6
Q14739	LBR	LBR	Delta(14)-sterol reductase LBR (Delta-14-SR) (EC 1.3.1.70) (3-beta-hydroxysterol Delta (14)-reductase) (C-14 sterol reductase) (C14SR) (Integral nuclear envelope inner membrane protein) (LMN2R) (Lamin-B receptor) (Sterol C14-reductase)	615	70703	33	33	1	132	28714690	6	0	0	0	32	0	7
Q13011	ECH1	ECH1	Delta(3,5)-Delta(2,4)-dienoyl-CoA isomerase, mitochondrial (EC 5.3.3.-)	328	35816	174	7	3	149, 186, 281	14684358;28714690	6	0	0	0	13	0	2
Q5QJE6	DNTTIP2 ERBP TDIF2	DNTTIP2	Deoxynucleotidyltransferase terminal-interacting protein 2 (Estrogen receptor-binding protein) (LPTS-interacting protein 2) (LPTS-RP2) (Terminal deoxynucleotidyltransferase-interacting factor 2) (TdIF2) (TdT-interacting factor 2)	756	84469	14.9	13	3	687, 701, 732	28714690	2	0	0	0	66	0	8
O00115	DNASE2 DNASE2A DNL2	DNASE2	Deoxyribonuclease-2-alpha (EC 3.1.22.1) (Acid DNase) (Deoxyribonuclease II alpha) (DNase II alpha) (Lysosomal DNase II) (R31240_2)	360	39581	9.7	15	1	53	28714690	2	0	0	0	3	0	0
P17661	DES	DES	Desmin	470	53536	175	14	3	54, 388, 405	17882015; 21156839;24091796	5	1	0	0	35	0	2
P15924	DSP	DSP	Desmoplakin (DP) (250/210 kDa paraneoplastic pemphigus antigen)	2871	331774	54.5	86	2	28, 1003	28714690	10	3	0	0	116	0	11
P60981	DSTN ACTDP DSN	DSTN	Destrin (Actin-depolymerizing factor) (ADF)	165	18506	215	4	2	82, 85	28714690	9	0	0	0	8	0	5
O94923	GLCE KIAA0836	GLCE	D-glucuronyl C5-epimerase (EC 5.1.3.17) (Heparan sulfate C5-epimerase) (Hsepi) (Heparin/heparan sulfate:glucuronic acid C5-epimerase) (Heparosan-N-sulfate-glucuronate 5-epimerase)	617	70101	1.16	31	1	104	28714690	2	0	0	2	6	0	1
Q16555	DPYSL2 CRMP2 ULIP2	DPYSL2	Dihydropyrimidinase-related protein 2 (DRP-2) (Collapsin response mediator protein 2) (CRMP-2) (N2A3) (Unc-33-like phosphoprotein 2) (ULIP-2)	572	62294	168	14	0	ND	30321702	3	0	0	0	28	0	1
Q16531	DDB1 XAP1	DDB1	DNA damage-binding protein 1 (DDB p127 subunit) (DNA damage-binding protein a) (DDBa) (Damage-specific DNA-binding protein 1) (HBV X-associated protein 1) (XAP-1) (UV-damaged DNA-binding factor) (UV-damaged DNA-binding protein 1) (UV-DDB 1) (XPE-binding factor) (XPE-BF) (Xeroderma pigmentosum group E-complementing protein) (XPCe)	1140	126968	135	35	1	245	28714690	5	0	0	0	24	0	22
Q92466	DDB2	DDB2	DNA damage-binding protein 2 (DDB p48 subunit) (DDBb) (Damage-specific DNA-binding protein 2) (UV-damaged DNA-binding protein 2) (UV-DDB 2)	427	47864	13.3	9	1	356	28714690	2	0	0	0	6	0	6
P54098	POLG MDP1 POLG1 POLGA	POLG	DNA polymerase subunit gamma-1 (EC 2.7.7.7) (Mitochondrial DNA polymerase catalytic subunit) (PolG-alpha)	1239	139562	1.56	33	1	178	28714690	0	0	0	0	4	0	4
P18887	XRCC1	XRCC1	DNA repair protein XRCC1 (X-ray repair cross-complementing protein 1)	633	69498	22.6	13	1	370	28714690	5	0	0	5	48	0	1
P25205	MCM3	MCM3	DNA replication licensing factor MCM3 (EC 3.6.4.12) (DNA polymerase alpha holoenzyme-associated protein P1) (P1-MCM3) (RLF subunit beta) (p102)	808	90981	95.6	27	2	147, 456	19741252;17497906	3	0	0	0	39	0	11
Q14566	MCM6	MCM6	DNA replication licensing factor MCM6 (EC 3.6.4.12) (p105MCM)	821	92889	69.1	22	1	598	19741252	6	0	0	0	28	0	26
P33993	MCM7 CDC47 MCM2	MCM7	DNA replication licensing factor MCM7 (EC 3.6.4.12) (CDC47 homolog) (P1.1-MCM3)	719	81308	103	25	1	21	19741252	2	0	0	0	20	0	27
P11387	TOP1	TOP1	DNA topoisomerase 1 (EC 5.6.2.1) (DNA topoisomerase I)	765	90726	73.8	21	1	426	28714690	4	2	0	0	24	5	19
Q02880	TOP2B	TOP2B	DNA topoisomerase 2-beta (EC 5.6.2.2) (DNA topoisomerase II, beta isozyme)	1626	183267	37.3	46	1	661	28714690	12	1	0	0	74	1	43
P27695	APEX1 APE APE1 APEX APX HAP1 REF1	APEX1	DNA-(apurinic or apyrimidinic site) endonuclease (EC 3.1.11.2) (APEX nuclease) (APEN) (Apurinic-apyrimidinic endonuclease 1) (AP endonuclease 1) (APE-1) (REF-1) (Redox factor-1) [Cleaved into: DNA-(apurinic or apyrimidinic site) endonuclease, mitochondrial]	318	35555	267	12	2	144, 284	28714690	12	2	0	0	10	0	5
P29372	MPG AAG ANPG MID1	MPG	DNA-3-methyladenine glycosylase (EC 3.2.2.21) (3-alkyladenine DNA glycosylase) (3-methyladenine DNA glycosidase) (ADPG) (N-methylpurine-DNA glycosylase)	298	32869	15.7	8	1	162	19864471	0	0	0	0	10	0	2
P78527	PRKDC HYRC HYRC1	PRKDC	DNA-dependent protein kinase catalytic subunit (DNA-PK catalytic subunit) (DNA-PKcs) (EC 2.7.11.1) (DNPK1) (p460)	4128	469089	87	118	3	682, 1988, 3475	28714690	30	3	0	0	111	0	145
P62487	POLR2G RPB7	POLR2G	DNA-directed RNA polymerase II subunit RPB7 (RNA polymerase II subunit B7) (DNA-directed RNA polymerase II subunit G) (RNA polymerase II 19 kDa subunit) (RPB19)	172	19294	12.3	7	1	17	28714690	0	0	0	0	1	0	5
O60884	DNAJA2 CPR3 HIRIP4	DNAJA2	DnaJ homolog subfamily A member 2 (Cell cycle progression restoration gene 3 protein) (Dnj3) (Dj3) (HIRA-interacting protein 4) (Renal carcinoma antigen NY-REN-14)	412	45746	69.8	12	2	54, 69	19741252;28714690	3	1	0	0	8	0	11
P25685	DNAJB1 DNAJ1 HDJ1 HSPF1	DNAJB1	DnaJ homolog subfamily B member 1 (DnaJ protein homolog 1) (Heat shock 40 kDa protein 1) (HSP40) (Heat shock protein 40) (Human DnaJ protein 1) (hDj-1)	340	38044	43.2	9	1	67	28714690	3	0	0	0	17	0	6
Q9NXW2	DNAJB12	DNAJB12	DnaJ homolog subfamily B member 12	375	41860	5.41	18	2	345, 352	28714690	0	0	0	0	10	0	3
Q96KC8	DNAJC1 HTJ1	DNAJC1	DnaJ homolog subfamily C member 1 (DnaJ protein homolog MTJ1)	554	63883	5.83	15	1	125	28714690	1	0	0	0	14	0	6
Q99615	DNAJC7 TPR2 TTC2	DNAJC7	DnaJ homolog subfamily C member 7 (Tetratricopeptide repeat protein 2) (TPR repeat protein 2)	494	56441	45.1	27	1	192	28714690	3	0	0	0	9	0	12
P04844	RPN2	RPN2	Dolichyl-diphosphooligosaccharide--protein glycosyltransferase subunit 2 (Dolichyl-diphosphooligosaccharide--protein glycosyltransferase 63 kDa subunit) (RIBIIR) (Ribophorin II) (RPN-II) (Ribophorin-2)	631	69284	217	18	2	267, 358	28714690	1	0	0	0	11	0	18
P55265	ADAR ADAR1 DSRAD G1P1 IFI4	ADAR	Double-stranded RNA-specific adenosine deaminase (DRADA) (EC 3.5.4.37) (136 kDa double-stranded RNA-binding protein) (p136) (Interferon-inducible protein 4) (IFI-4) (K88DSRBP)	1226	136066	64.4	33	2	722, 734	28714690	6	4	0	0	44	1	8
Q16643	DBN1 D0S117E	DBN1	Drebrin (Developmentally-regulated brain protein)	649	71429	103	9	1	80	28714690	0	0	0	0	35	0	1
Q02750	MAP2K1 MEK1 PRKMK1	MAP2K1	Dual specificity mitogen-activated protein kinase kinase 1 (MAP kinase kinase 1) (MAPKK 1) (MKK1) (EC 2.7.12.2) (ERK activator kinase 1) (MAPK/ERK kinase 1) (MEK 1)	393	43439	77.4	9	1	261	28714690	2	0	0	0	15	0	10
Q14203	DCTN1	DCTN1	Dynactin subunit 1 (150 kDa dynein-associated polypeptide) (DAP-150) (DP-150) (p135) (p150-glued)	1278	141695	77.1	19	1	78	28714690	2	0	0	0	30	0	5
Q13561	DCTN2 DCTN50	DCTN2	Dynactin subunit 2 (50 kDa dynein-associated polypeptide) (Dynactin complex 50 kDa subunit) (DCTN-50) (p50 dynamitin)	401	44231	153	8	1	6	28714690	1	0	0	0	17	0	5
Q05193	DNM1 DNM	DNM1	Dynamin-1 (EC 3.6.5.5)	864	97408	22.7	19	1	354	23103755	1	0	0	0	22	0	4
O00429	DNM1L DLP1 DRP1	DNM1L	Dynamin-1-like protein (EC 3.6.5.5) (Dnm1p/Vps1p-like protein) (DVLP) (Dynamin family member proline-rich carboxyl-terminal domain less) (Dymple) (Dynamin-like protein) (Dynamin-like protein 4) (Dynamin-like protein IV) (HdynIV) (Dynamin-related protein 1)	736	81877	157	13	1	354	23103755;28714690	1	0	0	0	23	8	1
Q96MX6	DNAAF10 WDR92	DNAAF10	Dynein axonemal assembly factor 10 (WD repeat-containing protein 92) (WD repeat-containing protein Monad)	357	39740	8.25	8	2	289, 291	28714690	0	0	0	0	2	0	1
P63167	DYNLL1 DLC1 DNCL1 DNCLC1 HDLC1	DYNLL1	Dynein light chain 1, cytoplasmic (8 kDa dynein light chain) (DLC8) (Dynein light chain LC8-type 1) (Protein inhibitor of neuronal nitric oxide synthase) (PIN)	89	10366	367	5	1	50	28714690	3	1	0	0	5	0	2
Q9BV68	RNF126	RNF126	E3 ubiquitin-protein ligase RNF126 (EC 2.3.2.27) (RING finger protein 126)	311	33861	9.3	6	1	11	28714690	0	2	0	0	5	0	2
Q9Y6E2	BZW2 5MP1 HSPC028 MSTP017	BZW2	eIF5-mimic protein 1 (Basic leucine zipper and W2 domain-containing protein 2)	419	48162	60.9	12	1	233	28714690	1	0	0	0	9	0	4
Q7L1Q6	BZW1 5MP2 BZAP45 KIAA0005	BZW1	eIF5-mimic protein 2 (Basic leucine zipper and W2 domain-containing protein 1) (Protein Orf)	419	48043	107	13	1	232	28714690	2	0	0	0	6	0	15
O75746	SLC25A12 AGC1 ARALAR1	SLC25A12	Electrogenic aspartate/glutamate antiporter SLC25A12, mitochondrial (Araceli hiperlarga) (Aralar) (Aralar1) (Mitochondrial aspartate glutamate carrier 1) (Solute carrier family 25 member 12)	678	74762	36.7	25	3	33, 382, 389	28714690	3	1	0	0	9	0	5
Q9UJS0	SLC25A13	SLC25A13	Electrogenic aspartate/glutamate antiporter SLC25A13, mitochondrial (Calcium-binding mitochondrial carrier protein Aralar2) (ARALAR-related gene 2) (ARALAR2) (Citrin) (Mitochondrial aspartate glutamate carrier 2) (Solute carrier family 25 member 13)	675	74176	49.8	19	1	44	28714690	3	1	0	0	7	0	4
P68104	EEF1A1 EEF1A EF1A LENG7	EEF1A1	Elongation factor 1-alpha 1 (EF-1-alpha-1) (Elongation factor Tu) (EF-Tu) (Eukaryotic elongation factor 1 A-1) (eEF1A-1) (Leukocyte receptor cluster member 7)	462	50141	4403	12	7	29, 85, 86, 141, 167, 177, 254	19741252;28714690	24	10	0	0	37	0	26
Q05639	EEF1A2 EEF1AL STN	EEF1A2	Elongation factor 1-alpha 2 (EF-1-alpha-2) (Eukaryotic elongation factor 1 A-2) (eEF1A-2) (Statin-S1)	463	50470	1023	12	2	85, 86	28714690	11	9	0	0	27	0	10
P29692	EEF1D EF1D	EEF1D	Elongation factor 1-delta (EF-1-delta) (Antigen NY-CO-4)	281	31122	598	4	2	26, 238	19741252;28714690	6	0	0	0	24	0	8
P13639	EEF2 EF2	EEF2	Elongation factor 2 (EF-2)	858	95338	911	21	7	265, 434, 443, 457, 634, 639, 671	19741252;28714690	20	2	0	0	42	2	42
Q96RP9	GFM1 EFG EFG1 GFM	GFM1	Elongation factor G, mitochondrial (EF-Gmt) (Elongation factor G 1, mitochondrial) (mEF-G 1) (Elongation factor G1) (hEFG1)	751	83471	32	24	2	235, 735	28714690	2	0	0	0	10	0	1
P49411	TUFM	TUFM	Elongation factor Tu, mitochondrial (EF-Tu) (P43)	455	49875	236	10	3	95, 249, 269	28714690	11	0	0	0	8	0	9
Q15370	ELOB TCEB2	ELOB	Elongin-B (EloB) (Elongin 18 kDa subunit) (RNA polymerase II transcription factor SIII subunit B) (SIII p18) (Transcription elongation factor B polypeptide 2)	118	13133	51.3	1	1	45	19741252	1	0	0	0	2	0	3
Q96DZ1	ERLEC1 C2orf30 XTP3TPB UNQ1878/PRO4321	ERLEC1	Endoplasmic reticulum lectin 1 (ER lectin) (Erlectin) (XTP3-transactivated gene B protein)	483	54858	5.86	23	2	354, 358	28714690	0	0	0	0	3	0	2
Q969X5	ERGIC1 ERGIC32 KIAA1181 HT034	ERGIC1	Endoplasmic reticulum-Golgi intermediate compartment protein 1 (ER-Golgi intermediate compartment 32 kDa protein) (ERGIC-32)	290	32592	45.9	13	2	207, 233	28714690	0	0	0	0	3	0	3
P14625	HSP90B1 GRP94 TRA1	HSP90B1	Endoplasmin (94 kDa glucose-regulated protein) (GRP-94) (Heat shock protein 90 kDa beta member 1) (Tumor rejection antigen 1) (gp96 homolog)	803	92469	584	24	7	94, 271, 280, 401 527, 677, 727	19741252;28714690	7	1	0	0	38	0	27
P12724	RNASE3 ECP RNS3	RNASE3	Eosinophil cationic protein (ECP) (EC 3.1.27.-) (Ribonuclease 3) (RNase 3)	160	18385	68.8	4	1	60	18694936	0	0	0	0	1	0	0
P11678	EPX EPER EPO EPP	EPX	Eosinophil peroxidase (EPO) (EC 1.11.1.7) [Cleaved into: Eosinophil peroxidase light chain; Eosinophil peroxidase heavy chain]	715	81040	32	16	1	488	18694936	0	0	0	0	7	0	0
P00533	EGFR ERBB ERBB1 HER1	EGFR	Epidermal growth factor receptor (EC 2.7.10.1) (Proto-oncogene c-ErbB-1) (Receptor tyrosine-protein kinase erbB-1)	1210	134277	24.5	36	9	270, 275, 285, 299, 471, 626, 727, 978, 1092	9822654; 28714690	6	0	0	0	69	0	19
P07099	EPHX1 EPHX EPOX	EPHX1	Epoxide hydrolase 1 (EC 3.3.2.9) (Epoxide hydratase) (Microsomal epoxide hydrolase) (mEH)	455	52949	54.1	21	1	83	28714690	1	0	0	0	12	0	3
Q15006	EMC2 KIAA0103 TTC35	EMC2	ER membrane protein complex subunit 2 (Tetratricopeptide repeat protein 35) (TPR repeat protein 35)	297	34834	18.8	17	4	103, 110, 200, 214	28714690	4	0	0	0	1	0	2
Q96HE7	ERO1A ERO1L UNQ434/PRO865	ERO1A	ERO1-like protein alpha (ERO1-L) (ERO1-L-alpha) (EC 1.8.4.-) (Endoplasmic oxidoreductin-1-like protein) (Endoplasmic reticulum oxidoreductase alpha) (Oxidoreductin-1-L-alpha)	468	54393	106	17	1	120	28714690	0	0	0	0	9	0	1
P60842	EIF4A1 DDX2A EIF4A	EIF4A1	Eukaryotic initiation factor 4A-I (eIF-4A-I) (eIF4A-I) (EC 3.6.4.13) (ATP-dependent RNA helicase eIF4A-1)	406	46154	446	12	2	70, 197	19741252	9	0	0	0	10	0	17
P62495	ETF1 ERF1 RF1 SUP45L1	ETF1	Eukaryotic peptide chain release factor subunit 1 (Eukaryotic release factor 1) (eRF1) (Protein Cl1) (TB3-1)	437	49031	92.4	14	1	290	28714690	1	0	0	0	9	0	5
P47813	EIF1AX EIF1A EIF4C	EIF1AX	Eukaryotic translation initiation factor 1A, X-chromosomal (eIF-1A X isoform) (Eukaryotic translation initiation factor 4C) (eIF-4C)	144	16460	119	4	1	106	19741252	5	0	0	0	5	0	6
O14602	EIF1AY	EIF1AY	Eukaryotic translation initiation factor 1A, Y-chromosomal (eIF-1A Y isoform) (Eukaryotic translation initiation factor 4C) (eIF-4C)	144	16442	0	4	1	95	28714690	4	0	0	0	4	0	6
P05198	EIF2S1 EIF2A	EIF2S1	Eukaryotic translation initiation factor 2 subunit 1 (Eukaryotic translation initiation factor 2 subunit alpha) (eIF-2-alpha) (eIF-2A) (eIF-2alpha)	315	36112	198	12	3	147, 150, 235	28714690	2	0	0	0	17	0	11
P55884	EIF3B EIF3S9	EIF3B	Eukaryotic translation initiation factor 3 subunit B (eIF3b) (Eukaryotic translation initiation factor 3 subunit 9) (Prt1 homolog) (hPrt1) (eIF-3-eta) (eIF3 p110) (eIF3 p116)	814	92482	119	19	1	449	19741252	6	0	0	0	34	0	32
Q13347	EIF3I EIF3S2 TRIP1	EIF3I	Eukaryotic translation initiation factor 3 subunit I (eIF3i) (Eukaryotic translation initiation factor 3 subunit 2) (TGF-beta receptor-interacting protein 1) (TRIP-1) (eIF-3-beta) (eIF3 p36)	325	36502	143	11	1	308	19741252	2	0	0	0	8	0	14
Q9Y262	EIF3L EIF3EIP EIF3S6IP HSPC021 HSPC025 MSTP005	EIF3L	Eukaryotic translation initiation factor 3 subunit L (eIF3l) (Eukaryotic translation initiation factor 3 subunit 6-interacting protein) (Eukaryotic translation initiation factor 3 subunit E-interacting protein)	564	66727	121	47	1	539	28714690	6	0	0	0	25	0	11
P78344	EIF4G2 DAP5 OK/SW-cl.75	EIF4G2	Eukaryotic translation initiation factor 4 gamma 2 (eIF-4-gamma 2) (eIF-4G 2) (eIF4G 2) (Death-associated protein 5) (DAP-5) (p97)	907	102362	62.4	13	1	751	19741252	0	4	0	0	31	0	16
Q15056	EIF4H KIAA0038 WBSCR1 WSCR1	EIF4H	Eukaryotic translation initiation factor 4H (eIF-4H) (Williams-Beuren syndrome chromosomal region 1 protein)	248	27385	232	6	3	12, 86, 101	19741252	2	8	0	0	21	0	3
P55010	EIF5	EIF5	Eukaryotic translation initiation factor 5 (eIF-5)	431	49223	93.5	11	1	56	28714690	3	0	0	0	18	0	2
P63241	EIF5A	EIF5A	Eukaryotic translation initiation factor 5A-1 (eIF-5A-1) (eIF-5A1) (Eukaryotic initiation factor 5A isoform 1) (eIF-5A) (Rev-binding factor) (eIF-4D)	154	16832	935	3	1	98	28714690	8	0	0	0	8	0	9
O00471	EXOC5 SEC10 SEC10L1	EXOC5	Exocyst complex component 5 (Exocyst complex component Sec10) (hSec10)	708	81853	5.56	24	2	136, 189	28714690	0	0	0	0	6	0	0
Q9NPD3	EXOSC4 RRP41 SKI6	EXOSC4	Exosome complex component RRP41 (Exosome component 4) (Ribosomal RNA-processing protein 41) (p12A)	245	26383	33.9	6	1	12	19741252	0	0	0	0	2	0	0
Q9UBQ6	EXTL2 EXTR2	EXTL2	Exostosin-like 2 (EC 2.4.1.223) (Alpha-1,4-N-acetylhexosaminyltransferase EXTL2) (Alpha-GalNAcT EXTL2) (EXT-related protein 2) (Glucuronyl-galactosyl-proteoglycan 4-alpha-N-acetylglucosaminyltransferase) [Cleaved into: Processed exostosin-like 2]	330	37466	6.02	12	1	222	28714690	0	1	0	0	3	0	0
P15311	EZR VIL2	EZR	Ezrin (Cytovillin) (Villin-2) (p81)	586	69413	664	19	1	424	19741252	9	0	0	0	32	0	29
Q9Y5B9	SUPT16H FACT140 FACTP140	SUPT16H	FACT complex subunit SPT16 (Chromatin-specific transcription elongation factor 140 kDa subunit) (FACT 140 kDa subunit) (FACTp140) (Facilitates chromatin transcription complex subunit SPT16) (hSPT16)	1047	119914	56.9	35	2	893, 1006	28714690	9	5	0	0	33	0	22
Q96AE4	FUBP1	FUBP1	Far upstream element-binding protein 1 (FBP) (FUSE-binding protein 1) (DNA helicase V) (hDH V)	644	67560	195	23	1	438	19741252	5	3	0	0	25	1	9
Q16658	FSCN1 FAN1 HSN SNL	FSCN1	Fascin (55 kDa actin-bundling protein) (Singed-like protein) (p55)	493	54530	130	16	4	23, 69, 111, 230	28714690	6	1	0	0	16	0	5
Q9BZK7	TBL1XR1 IRA1 TBLR1	TBL1XR1	F-box-like/WD repeat-containing protein TBL1XR1 (Nuclear receptor corepressor/HDAC3 complex subunit TBLR1) (TBL1-related protein 1) (Transducin beta-like 1X-related protein 1)	514	55595	25	9	2	13, 456	19741252;28714690	3	0	0	0	6	1	3
Q9Y2L6	FRMD4B	FRMD4B	FERM domain-containing protein 4B	1034	118047	1.34	49	3	255, 259, 269	28714690	3	2	0	0	22	0	0
P02794	FTH1 FTH FTHL6 OK/SW-cl.84 PIG15	FTH1	Ferritin heavy chain (Ferritin H subunit) (EC 1.16.3.1) (Cell proliferation-inducing gene 15 protein) [Cleaved into: Ferritin heavy chain, N-terminally processed]	183	21226	92	9	1	55	28714690	0	0	0	0	7	0	1
P22830	FECH	FECH	Ferrochelatase, mitochondrial (EC 4.98.1.1) (Heme synthase) (Protoheme ferro-lyase)	423	47862	20.2	14	3	165, 209, 210	28714690	2	0	0	0	5	0	3
P02671	FGA	FGA	Fibrinogen alpha chain [Cleaved into: Fibrinopeptide A; Fibrinogen alpha chain]	866	94973	1988	24	9	197, 277, 579, 589, 713, 737, 740, 835, 851	20441955;20676907;12189015	9	0	0	7	40	0	0
P02675	FGB	FGB	Fibrinogen beta chain [Cleaved into: Fibrinopeptide B; Fibrinogen beta chain]	491	55928	3089	21	9	147, 149, 172, 182, 322, 368, 434, 452, 475	20676907;11212282;10781426;18818200;20441955	5	0	0	0	20	0	0
P02679	FGG PRO2061	FGG	Fibrinogen gamma chain	453	51512	2173	24	11	27, 44, 94, 135, 140, 270, 300, 304, 306, 389, 403	33548450;26406004;20441955;20676907;12189015	6	0	0	0	10	0	0
P05230	FGF1 FGFA	FGF1	Fibroblast growth factor 1 (FGF-1) (Acidic fibroblast growth factor) (aFGF) (Endothelial cell growth factor) (ECGF) (Heparin-binding growth factor 1) (HBGF-1)	155	17460	1.64	8	5	30, 70, 109, 112, 140	27396946	0	0	0	0	1	0	0
P02751	FN1 FN	FN1	Fibronectin (FN) (Cold-insoluble globulin) (CIG) [Cleaved into: Anastellin; Ugl-Y1; Ugl-Y2; Ugl-Y3]	2477	272320	813	104	5	372, 452, 666, 1042, 2301	27396946;33539924	2	0	0	22	32	0	2
P21333	FLNA FLN FLN1	FLNA	Filamin-A (FLN-A) (Actin-binding protein 280) (ABP-280) (Alpha-filamin) (Endothelial actin-binding protein) (Filamin-1) (Non-muscle filamin)	2647	280739	1188	85	12	373, 635, 643, 775, 1235, 1308, 1622, 1632, 1832, 1938, 2501, 2505	19290778;19741252;28714690	27	0	0	0	163	1	34
O75369	FLNB FLN1L FLN3 TABP TAP	FLNB	Filamin-B (FLN-B) (ABP-278) (ABP-280 homolog) (Actin-binding-like protein) (Beta-filamin) (Filamin homolog 1) (Fh1) (Filamin-3) (Thyroid autoantigen) (Truncated actin-binding protein) (Truncated ABP)	2602	278164	202	89	3	1208, 1497, 2456	28714690	16	1	0	0	143	0	11
P23945	FSHR LGR1	FSHR	Follicle-stimulating hormone receptor (FSH-R) (Follitropin receptor)	695	78265	0.235	22	4	322, 626, 654, 684	19741252;31097679	1	0	0	0	5	0	0
O95466	FMNL1 C17orf1 C17orf1B FMNL FRL1	FMNL1	Formin-like protein 1 (CLL-associated antigen KW-13) (Leukocyte formin)	1100	121854	20.9	19	1	90	19741252	0	0	0	0	20	0	15
Q16595	FXN FRDA X25	FXN	Frataxin, mitochondrial (EC 1.16.3.1) (Friedreich ataxia protein) (Fxn) [Cleaved into: Frataxin intermediate form (i-FXN); Frataxin(56-210) (m56-FXN); Frataxin(78-210) (d-FXN) (m78-FXN); Frataxin mature form (Frataxin(81-210)) (m81-FXN); Extramitochondrial frataxin]	210	23135	13.8	8	3	143, , 175, 205	19853582	1	0	0	0	5	0	1
P04075	ALDOA ALDA	ALDOA	Fructose-bisphosphate aldolase A (EC 4.1.2.13) (Lung cancer antigen NY-LU-1) (Muscle-type aldolase)	364	39420	2714	13	10	3, 5, 174, 204, 214, 223, 302, 328, 343, 364	14684358;15345482;20511553	16	1	0	0	38	0	20
P07954	FH	FH	Fumarate hydratase, mitochondrial (Fumarase) (HsFH) (EC 4.2.1.2)	510	54637	197	10	4	54, 67, 68, 270	19741252;28714690	13	0	0	0	12	0	1
Q06547	GABPB1 E4TF1B GABPB GABPB2	GABPB1	GA-binding protein subunit beta-1 (GABP subunit beta-1) (GABPB-1) (GABP subunit beta-2) (GABPB-2) (Nuclear respiratory factor 2) (Transcription factor E4TF1-47) (Transcription factor E4TF1-53)	395	42483	4.99	5	1	126	19741252	0	0	0	0	2	0	0
P09104	ENO2	ENO2	Gamma-enolase (EC 4.2.1.11) (2-phospho-D-glycerate hydro-lyase) (Enolase 2) (Neural enolase) (Neuron-specific enolase) (NSE)	434	47269	696	13	9	44, 57, 131, 189, 200, 236, 252, 257, 270	12787059;28714690	5	0	0	0	12	0	4
Q92820	GGH	GGH	Gamma-glutamyl hydrolase (EC 3.4.19.9) (Conjugase) (GH) (Gamma-Glu-X carboxypeptidase)	318	35964	91.3	17	1	63	28714690	0	0	0	0	0	0	5
P06396	GSN	GSN	Gelsolin (AGEL) (Actin-depolymerizing factor) (ADF) (Brevin)	782	85698	2411	13	0	ND	29471108	4	0	0	2	12	0	5
P43220	GLP1R	GLP1R	Glucagon-like peptide 1 receptor (GLP-1 receptor) (GLP-1-R) (GLP-1R)	463	53026	0.205	21	0	ND	35687178	0	0	0	0	0	0	0
P04150	NR3C1 GRL	NR3C1	Glucocorticoid receptor (GR) (Nuclear receptor subfamily 3 group C member 1)	777	85659	8.94	22	2	660, 663	2960354	5	0	0	0	29	2	3
P11413	G6PD	G6PD	Glucose-6-phosphate 1-dehydrogenase (G6PD) (EC 1.1.1.49)	515	59257	256	21	5	49, 139, 147, 249, 401	30268931;28714690	8	0	0	0	20	0	6
P14314	PRKCSH G19P1	PRKCSH	Glucosidase 2 subunit beta (80K-H protein) (Glucosidase II subunit beta) (Protein kinase C substrate 60.1 kDa protein heavy chain) (PKCSH)	528	59425	288	15	1	465	28714690	1	0	0	3	11	0	2
P00367	GLUD1 GLUD	GLUD1	Glutamate dehydrogenase 1, mitochondrial (GDH 1) (EC 1.4.1.3)	558	61398	163	21	4	152, 193, 528, 539	28714690	14	1	0	0	23	0	13
O94925	GLS GLS1 KIAA0838	GLS	Glutaminase kidney isoform, mitochondrial (GLS) (EC 3.5.1.2) (K-glutaminase) (L-glutamine amidohydrolase) [Cleaved into: Glutaminase kidney isoform, mitochondrial 68 kDa chain; Glutaminase kidney isoform, mitochondrial 65 kDa chain]	669	73461	50.7	17	2	293, 304	28714690	4	0	0	0	5	0	2
P15104	GLUL GLNS	GLUL	Glutamine synthetase (GS) (EC 6.3.1.2) (Glutamate--ammonia ligase) (Palmitoyltransferase GLUL) (EC 2.3.1.225)	373	42064	48.1	15	1	336	32551588; 20583283	3	0	0	0	10	0	10
P00390	GSR GLUR GRD1	GSR	Glutathione reductase, mitochondrial (GR) (GRase) (EC 1.8.1.7)	522	56257	118	13	2	150, 158	19741252;9005440;11705998	7	0	0	0	15	0	12
P78417	GSTO1 GSTTLP28	GSTO1	Glutathione S-transferase omega-1 (GSTO-1) (EC 2.5.1.18) (Glutathione S-transferase omega 1-1) (GSTO 1-1) (Glutathione-dependent dehydroascorbate reductase) (EC 1.8.5.1) (Monomethylarsonic acid reductase) (MMA(V) reductase) (EC 1.20.4.2) (S-(Phenacyl)glutathione reductase) (SPG-R)	241	27566	385	9	2	82, 108	19741252	9	0	1	0	11	0	6
P09211	GSTP1 FAEES3 GST3	GSTP1	Glutathione S-transferase P (EC 2.5.1.18) (GST class-pi) (GSTP1-1)	210	23356	1037	12	1	50	19741252	7	1	0	0	16	0	7
P04406	GAPDH GAPD CDABP0047 OK/SW-cl.12	GAPDH	Glyceraldehyde-3-phosphate dehydrogenase (GAPDH) (EC 1.2.1.12) (Peptidyl-cysteine S-nitrosylase GAPDH) (EC 2.6.99.-)	335	36053	10014	9	4	140, 276, 314, 320	12675516;11593016;16378731;18835959;15851474;28714690	20	0	0	0	41	0	23
P41250	GARS1 GARS	GARS1	Glycine--tRNA ligase (EC 6.1.1.14) (Diadenosine tetraphosphate synthetase) (Ap4A synthetase) (EC 2.7.7.-) (Glycyl-tRNA synthetase) (GlyRS) (Glycyl-tRNA synthetase 1)	739	83166	107	21	1	723	28714690	8	0	0	0	21	0	21
P11217	PYGM	PYGM	Glycogen phosphorylase, muscle form (EC 2.4.1.1) (Myophosphorylase)	842	97092	595	34	1	162	30268931	4	0	0	0	26	0	3
P36959	GMPR GMPR1	GMPR	GMP reductase 1 (GMPR 1) (EC 1.7.1.7) (Guanosine 5'-monophosphate oxidoreductase 1) (Guanosine monophosphate reductase 1)	345	37419	20.1	8	1	318	19741252	1	0	0	0	7	0	0
Q12849	GRSF1	GRSF1	G-rich sequence factor 1 (GRSF-1)	480	53126	30.2	16	3	221, 318, 468	28714690	3	0	3	0	11	0	2
P62993	GRB2 ASH	GRB2	Growth factor receptor-bound protein 2 (Adapter protein GRB2) (Protein Ash) (SH2/SH3 adapter GRB2)	217	25206	148	7	2	118, 209	19741252;28714690	5	0	0	0	9	0	6
Q9H3K2	GHITM DERP2 MICS1 TMBIM5 My021 UNQ244/PRO281	GHITM	Growth hormone-inducible transmembrane protein (Dermal papilla-derived protein 2) (Mitochondrial morphology and cristae structure 1) (MICS1) (Transmembrane BAX inhibitor motif-containing protein 5)	345	37205	8.8	14	1	308	19741252	0	0	0	0	3	0	1
P01112	HRAS HRAS1	HRAS	GTPase HRas (EC 3.6.5.2) (H-Ras-1) (Ha-Ras) (Transforming protein p21) (c-H-ras) (p21ras) [Cleaved into: GTPase HRas, N-terminally processed]	189	21298	58.9	9	5	4, 40, 96, 137, 157	19741252;16841939	0	0	0	0	11	0	2
Q9NUV9	GIMAP4 IAN1 IMAP4 MSTP062	GIMAP4	GTPase IMAP family member 4 (Immunity-associated nucleotide 1 protein) (IAN-1) (hIAN1) (Immunity-associated protein 4)	329	37534	13.6	9	1	290	19741252	4	0	0	0	7	0	0
P62826	RAN ARA24 OK/SW-cl.81	RAN	GTP-binding nuclear protein Ran (EC 3.6.5.-) (Androgen receptor-associated protein 24) (GTPase Ran) (Ras-like protein TC4) (Ras-related nuclear protein)	216	24423	839	8	1	147	16841939; 19741252	6	0	0	0	10	0	16
Q9BZE4	GTPBP4 CRFG NOG1	GTPBP4	GTP-binding protein 4 (Chronic renal failure gene protein) (GTP-binding protein NGB) (Nucleolar GTP-binding protein 1)	634	73964	51.9	21	1	416	28714690	3	0	0	0	17	0	8
P50148	GNAQ GAQ	GNAQ	Guanine nucleotide-binding protein G(q) subunit alpha (Guanine nucleotide-binding protein alpha-q)	359	42142	64.9	18	2	159, 160	28714690	1	0	0	0	4	0	3
P63092	GNAS GNAS1 GSP	GNAS	Guanine nucleotide-binding protein G(s) subunit alpha isoforms short (Adenylate cyclase-stimulating G alpha protein)	394	45665	0	14	2	318, 339	28714690	0	0	0	0	11	0	18
P29992	GNA11 GA11	GNA11	Guanine nucleotide-binding protein subunit alpha-11 (G alpha-11) (G-protein subunit alpha-11) (Guanine nucleotide-binding protein G(y) subunit alpha)	359	42123	19.7	17	2	159, 160	28714690	0	0	0	0	4	0	7
Q03113	GNA12	GNA12	Guanine nucleotide-binding protein subunit alpha-12 (G alpha-12) (G-protein subunit alpha-12)	381	44279	3.98	6	1	181	28714690	0	1	0	0	3	0	2
Q14344	GNA13	GNA13	Guanine nucleotide-binding protein subunit alpha-13 (G alpha-13) (G-protein subunit alpha-13)	377	44050	24.2	9	1	176	28714690	2	0	0	0	6	0	3
P00738	HP	HP	Haptoglobin (Zonulin) [Cleaved into: Haptoglobin alpha chain; Haptoglobin beta chain]	406	45205	4767	20	4	346, 352, 386, 389	1154943;20676907	2	0	0	0	7	0	1
O00165	HAX1 HS1BP1	HAX1	HCLS1-associated protein X-1 (HS1-associating protein X-1) (HAX-1) (HS1-binding protein 1) (HSP1BP-1)	279	31621	14	2	1	132	19741252	0	0	0	0	14	0	5
P0DMV8/P0DMV9	HSPA1A HSP72 HSPA1 HSX70/ HSPA1B HSP72	HSPA1A/HSPA1B	Heat shock 70 kDa protein 1A (Heat shock 70 kDa protein 1) (HSP70-1) (HSP70.1)/Heat shock 70 kDa protein 1B (Heat shock 70 kDa protein 2) (HSP70-2) (HSP70.2)	641	70052	1269	15/15	2	371, 545	14684358	0	0	0	0	0	0	0
P34932	HSPA4 APG2	HSPA4	Heat shock 70 kDa protein 4 (HSP70RY) (Heat shock 70-related protein APG-2)	840	94331	158	23	1	336	19741252	6	3	0	0	40	0	34
P11142	HSPA8 HSC70 HSP73 HSPA10	HSPA8	Heat shock cognate 71 kDa protein (EC 3.6.4.10) (Heat shock 70 kDa protein 8) (Lipopolysaccharide-associated protein 1) (LAP-1) (LPS-associated protein 1)	646	70898	2993	15	4	41, 115, 183, 371	30321702;17497906;19741252;16800626;12821649	22	6	0	0	50	0	44
P07900	HSP90AA1 HSP90A HSPC1 HSPCA	HSP90AA1	Heat shock protein HSP 90-alpha (EC 3.6.4.10) (Heat shock 86 kDa) (HSP 86) (HSP86) (Lipopolysaccharide-associated protein 2) (LAP-2) (LPS-associated protein 2) (Renal carcinoma antigen NY-REN-38)	732	84660	1192	25	8	197, 216, 309, 313, 438, 465, 466, 627	17497906;19741252;28714690	36	2	0	0	70	1	39
P08238	HSP90AB1 HSP90B HSPC2 HSPCB	HSP90AB1	Heat shock protein HSP 90-beta (HSP 90) (Heat shock 84 kDa) (HSP 84) (HSP84)	724	83264	1861	24	14	33, 56, 103, 108, 161, 224, 262, 272, 282, 357, 451, 472, 484, 596	10828987;11735412;18161731;17497906;18708664;28714690	29	2	0	0	66	0	47
P09601	HMOX1 HO HO1	HMOX1	Heme oxygenase 1 (HO-1) (EC 1.14.14.18) [Cleaved into: Heme oxygenase 1 soluble form]	288	32819	18	10	1	137	28714690	2	0	0	0	12	0	11
P30519	HMOX2 HO2	HMOX2	Heme oxygenase 2 (HO-2) (EC 1.14.14.18) [Cleaved into: Heme oxygenase 2 soluble form]	316	36033	78	14	1	157	28714690	1	0	0	0	11	0	1
P69905	HBA1; HBA2	HBA1; HBA2	Hemoglobin subunit alpha (Alpha-globin) (Hemoglobin alpha chain) [Cleaved into: Hemopressin]	142	15258	4854	3	3	25, 43, 141	10828987;11735412;18161731; 17497906; 33909420	10	0	3	0	12	0	4
P68871	HBB	HBB	Hemoglobin subunit beta (Beta-globin) (Hemoglobin beta chain) [Cleaved into: LVV-hemorphin-7; Spinorphin]	147	15998	5434	3	3	36, 131, 146	10828987;11735412;18161731;17497906	9	0	3	0	13	0	0
P02790	HPX	HPX	Hemopexin (Beta-1B-glycoprotein)	462	51676	5601	16	2	227, 335	19741252;28596380	1	0	0	0	2	0	0
P51858	HDGF HMG1L2	HDGF	Hepatoma-derived growth factor (HDGF) (High mobility group protein 1-like 2) (HMG-1L2)	240	26788	305	5	1	45	28714690	7	0	0	0	14	1	7
Q9Y3E1	HDGFL3 HDGF2 HDGFRP3 CGI-142	HDGFL3	Hepatoma-derived growth factor-related protein 3 (HRP-3) (Hepatoma-derived growth factor 2) (HDGF-2)	203	22620	63.8	7	1	44	28714690	0	0	0	0	13	0	1
Q5SSJ5	HP1BP3	HP1BP3	Heterochromatin protein 1-binding protein 3 (Protein HP1-BP74)	553	61207	137	12	4	191, 284, 288, 289	28714690	4	0	0	0	39	0	5
Q99729	HNRNPAB ABBP1 HNRPAB	HNRNPAB	Heterogeneous nuclear ribonucleoprotein A/B (hnRNP A/B) (APOBEC1-binding protein 1) (ABBP-1)	332	36225	532	21	2	235, 240	28714690	3	4	0	0	8	0	10
P09651	HNRNPA1 HNRPA1	HNRNPA1	Heterogeneous nuclear ribonucleoprotein A1 (hnRNP A1) (Helix-destabilizing protein) (Single-strand RNA-binding protein) (hnRNP core protein A1) [Cleaved into: Heterogeneous nuclear ribonucleoprotein A1, N-terminally processed]	372	38747	1360	19	8	62, 124, 128, 167, 341, 347, 357, 366	28714690	9	13	0	0	36	1	12
P51991	HNRNPA3 HNRPA3	HNRNPA3	Heterogeneous nuclear ribonucleoprotein A3 (hnRNP A3)	378	39595	396	22	6	140, 145, 188, 360, 364, 373	28714690	12	11	0	0	27	1	13
Q14103	HNRNPD AUF1 HNRPD	HNRNPD	Heterogeneous nuclear ribonucleoprotein D0 (hnRNP D0) (AU-rich element RNA-binding protein 1)	355	38434	1041	21	1	244	28714690	12	4	0	0	13	0	10
O14979	HNRNPDL HNRPDL JKTBP	HNRNPDL	Heterogeneous nuclear ribonucleoprotein D-like (hnRNP D-like) (hnRNP DL) (AU-rich element RNA-binding factor) (JKT41-binding protein) (Protein laAUF1)	420	46438	193	24	2	167, 295	19741252; 28714690	3	4	0	0	19	0	11
P52597	HNRNPF HNRPF	HNRNPF	Heterogeneous nuclear ribonucleoprotein F (hnRNP F) (Nucleolin-like protein mcs94-1) [Cleaved into: Heterogeneous nuclear ribonucleoprotein F, N-terminally processed]	415	45672	389	22	2	47, 276	28714690	3	2	0	0	31	1	10
P31943	HNRNPH1 HNRPH HNRPH1	HNRNPH1	Heterogeneous nuclear ribonucleoprotein H (hnRNP H) [Cleaved into: Heterogeneous nuclear ribonucleoprotein H, N-terminally processed]	449	49229	741	24	5	266, 276, 306, 356, 372	28714690	1	8	1	0	36	1	9
P55795	HNRNPH2 FTP3 HNRPH2	HNRNPH2	Heterogeneous nuclear ribonucleoprotein H2 (hnRNP H2) (FTP-3) (Heterogeneous nuclear ribonucleoprotein H') (hnRNP H') [Cleaved into: Heterogeneous nuclear ribonucleoprotein H2, N-terminally processed]	449	49264	256	25	1	276	28714690	1	6	0	0	27	0	11
P31942	HNRNPH3 HNRPH3	HNRNPH3	Heterogeneous nuclear ribonucleoprotein H3 (hnRNP H3) (Heterogeneous nuclear ribonucleoprotein 2H9) (hnRNP 2H9)	346	36926	193	23	3	262, 285, 296	28714690	0	8	0	0	30	0	5
P61978	HNRNPK HNRPK	HNRNPK	Heterogeneous nuclear ribonucleoprotein K (hnRNP K) (Transformation up-regulated nuclear protein) (TUNP)	463	50976	1393	17	4	72, 323, 380, 449	19741252;28714690	5	19	0	0	46	1	16
P14866	HNRNPL HNRPL P/OKcl.14	HNRNPL	Heterogeneous nuclear ribonucleoprotein L (hnRNP L)	589	64133	581	28	10	47, 48, 257, 285, 359, 363, 375, 387, 406, 565	28714690	8	1	0	0	31	0	19
P52272	HNRNPM HNRPM NAGR1	HNRNPM	Heterogeneous nuclear ribonucleoprotein M (hnRNP M)	730	77516	523	5	1	64	19741252	11	1	0	0	31	6	28
O60506	SYNCRIP HNRPQ NSAP1	SYNCRIP	Heterogeneous nuclear ribonucleoprotein Q (hnRNP Q) (Glycine- and tyrosine-rich RNA-binding protein) (GRY-RBP) (NS1-associated protein 1) (Synaptotagmin-binding, cytoplasmic RNA-interacting protein)	623	69603	216	36	2	205, 373	19741252;28714690	9	11	0	0	28	0	24
O43390	HNRNPR HNRPR	HNRNPR	Heterogeneous nuclear ribonucleoprotein R (hnRNP R)	633	70943	190	40	5	133, 136, 177, 296, 293	28714690	5	8	0	0	33	0	11
Q00839	HNRNPU C1orf199 HNRPU SAFA U21.1	HNRNPU	Heterogeneous nuclear ribonucleoprotein U (hnRNP U) (GRIP120) (Nuclear p120 ribonucleoprotein) (Scaffold-attachment factor A) (SAF-A) (p120) (pp120)	825	90584	616	27	7	257, 260, 266, 466, 473, 525, 654	19741252;28714690	22	15	0	0	42	1	33
Q9BUJ2	HNRNPUL1 E1BAP5 HNRPUL1	HNRNPUL1	Heterogeneous nuclear ribonucleoprotein U-like protein 1 (Adenovirus early region 1B-associated protein 5) (E1B-55 kDa-associated protein 5) (E1B-AP5)	856	95739	122	48	3	390, 450, 729	19741252;28714690	2	10	0	0	22	1	7
Q1KMD3	HNRNPUL2 HNRPUL2	HNRNPUL2	Heterogeneous nuclear ribonucleoprotein U-like protein 2 (Scaffold-attachment factor A2) (SAF-A2)	747	85105	122	37	2	264, 481	28714690	8	10	0	0	33	0	9
P22626	HNRNPA2B1 HNRPA2B1	HNRNPA2B1	Heterogeneous nuclear ribonucleoproteins A2/B1 (hnRNP A2/B1)	353	37430	1238	22	11	40, 41, 131, 135, 174, 234, 276, 283, 331, 336, 347	14684358;28714690	9	9	0	0	45	0	11
P07910	HNRNPC HNRPC	HNRNPC	Heterogeneous nuclear ribonucleoproteins C1/C2 (hnRNP C1/C2)	306	33670	1575	8	2	57, 139	19741252;28714690	6	2	0	0	34	1	20
P09429	HMGB1 HMG1	HMGB1	High mobility group protein B1 (High mobility group protein 1) (HMG-1)	215	24894	1728	7	1	78	19741252	15	1	0	0	19	0	14
P26583	HMGB2 HMG2	HMGB2	High mobility group protein B2 (High mobility group protein 2) (HMG-2)	209	24034	552	6	1	78	19741252	15	2	0	0	15	0	9
P49590	HARS2 HARSL HARSR HO3	HARS2	Histidine--tRNA ligase, mitochondrial (EC 6.1.1.21) (Histidine--tRNA ligase-like) (Histidyl-tRNA synthetase) (HisRS)	506	56888	20.7	15	1	130	28714690	2	0	0	0	8	0	1
Q09472	EP300 P300	EP300	Histone acetyltransferase p300 (p300 HAT) (EC 2.3.1.48) (E1A-associated protein p300) (Histone butyryltransferase p300) (EC 2.3.1.-) (Histone crotonyltransferase p300) (EC 2.3.1.-) (Protein 2-hydroxyisobutyryltransferase p300) (EC 2.3.1.-) (Protein lactyltransferas p300) (EC 2.3.1.-) (Protein propionyltransferase p300) (EC 2.3.1.-)	2414	264161	1.87	45	6	468, 475, 611, 1503, 1689, 1886	1053046	75	2	0	0	48	2	3
Q13547	HDAC1 RPD3L1	HDAC1	Histone deacetylase 1 (HD1) (EC 3.5.1.98) (Protein deacetylase HDAC1) (EC 3.5.1.-) (Protein decrotonylase HDAC1) (EC 3.5.1.-)	482	55103	74.9	28	5	87, 201, 204, 221, 222	19410558;28714690	9	2	0	0	19	2	9
Q92769	HDAC2	HDAC2	Histone deacetylase 2 (HD2) (EC 3.5.1.98) (Protein deacylase HDAC2) (EC 3.5.1.-)	488	55364	84.9	29	8	3, 68, 73, 88, 153, 167, 173, 253	17497906;19741252;15013452;28714690	2	1	0	0	17	1	8
P07305	H1-0 H1F0 H1FV	H1-0	Histone H1.0 (Histone H1') (Histone H1(0)) [Cleaved into: Histone H1.0, N-terminally processed]	194	20863	130	3	1	28	28714690	4	6	0	0	10	0	3
Q92522	H1-10 H1FX	H1-10	Histone H1.10 (Histone H1x)	213	22487	96.6	4	1	48	28714690	10	4	0	0	6	0	5
P16401	H1-5 H1F5 HIST1H1B	H1-5	Histone H1.5 (Histone H1a) (Histone H1b) (Histone H1s-3)	226	22580	508	1	1	74	19741252;11723112	18	2	0	0	20	0	21
P33778	H2BC3 H2BFF HIST1H2BB	H2BC3	Histone H2B type 1-B (H2B-clustered histone 3) (Histone H2B.1) (Histone H2B.f) (H2B/f)	126	13950	1564	5	1	43	19741252	16	3	1	0	21	0	10
O60814	H2BC12 H2BFT HIRIP1 HIST1H2BK	H2BC12	Histone H2B type 1-K (H2B K) (HIRA-interacting protein 1)	126	13890	1606	5	2	38, 41, 43	28714690	16	1	0	0	20	0	10
P68431	H3C1 H3FA HIST1H3A; H3C2 H3FL HIST1H3B; H3C3 H3FC HIST1H3C; H3C4 H3FB HIST1H3D; H3C6 H3FD HIST1H3E; H3C7 H3FI HIST1H3F; H3C8 H3FH HIST1H3G; H3C10 H3FK HIST1H3H; H3C11 H3FF HIST1H3I; H3C12 H3FJ HIST1H3J	H3C1; H3C2; H3C3; H3C4; H3C6; H3C7; H3C8; H3C10; H3C11; H3C12	Histone H3.1 (Histone H3/a) (Histone H3/b) (Histone H3/c) (Histone H3/d) (Histone H3/f) (Histone H3/h) (Histone H3/i) (Histone H3/j) (Histone H3/k) (Histone H3/l)	136	15404	663	3	1	100	28714690	12	17	0	0	15	1	10
Q16695	H3-4 H3FT HIST3H3	H3-4	Histone H3.1t (H3/t) (H3t) (H3/g) (Histone H3.4)	136	15508	287	3	1	42	19741252;11723112;17497906	9	8	0	0	12	0	7
P62805	H4C1 H4/A H4FA HIST1H4A; H4C2 H4/I H4FI HIST1H4B; H4C3 H4/G H4FG HIST1H4C; H4C4 H4/B H4FB HIST1H4D; H4C5 H4/J H4FJ HIST1H4E; H4C6 H4/C H4FC HIST1H4F; H4C8 H4/H H4FH HIST1H4H; H4C9 H4/M H4FM HIST1H4I; H4C11 H4/E H4FE HIST1H4J; H4C12 H4/D H4FD HIST1H4K; H4C13 H4/K H4FK HIST1H4L; H4C14 H4/N H4F2 H4FN HIST2H4 HIST2H4A; H4C15 H4/O H4FO HIST2H4B; H4C16 H4-16 HIST4H4	H4C1; H4C2; H4C3; H4C4; H4C5; H4C6; H4C8; H4C9; H4C11; H4C12; H4C13; H4C14; H4C15; H4C16	Histone H4	103	11367	1581	4	4	52, 73, 89, 99	19741252;11723112;17497906;28714690	9	8	0	0	11	1	6
Q09028	RBBP4 RBAP48	RBBP4	Histone-binding protein RBBP4 (Chromatin assembly factor 1 subunit C) (CAF-1 subunit C) (Chromatin assembly factor I p48 subunit) (CAF-I 48 kDa subunit) (CAF-I p48) (Nucleosome-remodeling factor subunit RBAP48) (Retinoblastoma-binding protein 4) (RBBP-4) (Retinoblastoma-binding protein p48)	425	47656	204	8	1	154	19741252	2	1	0	0	9	0	5
O43719	HTATSF1	HTATSF1	HIV Tat-specific factor 1 (Tat-SF1)	755	85853	33.1	14	1	327	19741252	3	0	0	0	55	0	9
P04439	HLA-A	HLA-A	HLA class I histocompatibility antigen, A alpha chain	365	40841	485	14	1	195	28714690	0	0	0	0	10	0	7
P01889	HLA-B	HLA-B	HLA class I histocompatibility antigen, B alpha chain	362	40460	285	16	2	31, 33	28714690	0	0	0	0	5	0	7
Q8MGQ7	HLA-G	HLA-G	HLA-G histocompatibility antigen, class I, G (HLA-G protein) (MHC class I antigen) (MHC class Ib antigen) (Major histocompatibility complex, class I, G)	338	38224	0	14	3	31, 51, 221	18764882;19651177	0	0	0	0	0	0	0
P53701	HCCS CCHL	HCCS	Holocytochrome c-type synthase (EC 4.4.1.17) (Cytochrome c-type heme lyase)	268	30602	14.9	11	3	148, 224, 228	28714690	0	0	0	0	7	0	1
P51610	HCFC1 HCF1 HFC1	HCFC1	Host cell factor 1 (HCF) (HCF-1) (C1 factor) (CFF) (VCAF) (VP16 accessory protein) [Cleaved into: HCF N-terminal chain 1; HCF N-terminal chain 2; HCF N-terminal chain 3; HCF N-terminal chain 4; HCF N-terminal chain 5; HCF N-terminal chain 6; HCF C-terminal chain 1; HCF C-terminal chain 2; HCF C-terminal chain 3; HCF C-terminal chain 4; HCF C-terminal chain 5; HCF C-terminal chain 6]	2035	208732	39.4	25	3	106, 111, 1991	28714690	9	7	31	0	58	0	12
P50502	ST13 AAG2 FAM10A1 HIP SNC6	ST13	Hsc70-interacting protein (Hip) (Aging-associated protein 2) (Progesterone receptor-associated p48 protein) (Protein FAM10A1) (Putative tumor suppressor ST13) (Renal carcinoma antigen NY-REN-33) (Suppression of tumorigenicity 13 protein)	369	41332	228	6	2	185, 213	15555551;19741252	2	0	0	0	9	0	18
P24071	FCAR CD89	FCAR	Immunoglobulin alpha Fc receptor (IgA Fc receptor) (CD antigen CD89)	287	32265	0.524	12	1	223	2784672;15555551	0	0	0	0	1	0	0
P01876	IGHA1	IGHA1	Immunoglobulin heavy constant alpha 1 (Ig alpha-1 chain C region) (Ig alpha-1 chain C region BUR) (Ig alpha-1 chain C region TRO)	353	37655	0	6	0	ND	20676907	0	0	0	0	1	0	10
P01857	IGHG1	IGHG1	Immunoglobulin heavy constant gamma 1 (Ig gamma-1 chain C region) (Ig gamma-1 chain C region EU) (Ig gamma-1 chain C region KOL) (Ig gamma-1 chain C region NIE)	330	36106	0	12	2	161, 202	2784672;30268931	0	0	0	0	3	0	0
P01860	IGHG3	IGHG3	Immunoglobulin heavy constant gamma 3 (HDC) (Heavy chain disease protein) (Ig gamma-3 chain C region)	377	41287	0	10	0	ND	20676907	0	0	0	0	1	0	0
P01764	IGHV3-23	IGHV3-23	Immunoglobulin heavy variable 3-23 (Ig heavy chain V-III region LAY) (Ig heavy chain V-III region POM) (Ig heavy chain V-III region TEI) (Ig heavy chain V-III region TIL) (Ig heavy chain V-III region TUR) (Ig heavy chain V-III region VH26) (Ig heavy chain V-III region WAS) (Ig heavy chain V-III region ZAP)	117	12582	0	6	2	79, 99	30268931	0	0	0	0	0	0	0
P01834	IGKC	IGKC	Immunoglobulin kappa constant (Ig kappa chain C region) (Ig kappa chain C region AG) (Ig kappa chain C region CUM) (Ig kappa chain C region EU) (Ig kappa chain C region OU) (Ig kappa chain C region ROY) (Ig kappa chain C region TI)	107	11765	0	4	0	ND	20676907	0	0	0	0	2	0	5
P01619	IGKV3-20	IGKV3-20	Immunoglobulin kappa variable 3-20 (Ig kappa chain V-III region B6) (Ig kappa chain V-III region GOL) (Ig kappa chain V-III region HAH) (Ig kappa chain V-III region HIC) (Ig kappa chain V-III region IARC/BL41) (Ig kappa chain V-III region NG9) (Ig kappa chain V-III region SIE) (Ig kappa chain V-III region Ti) (Ig kappa chain V-III region WOL)	116	12557	0	6	0	ND	20676907	0	0	0	0	0	0	0
P0CG04	IGLC1	IGLC1	Immunoglobulin lambda constant 1 (Ig lambda chain C region MGC) (Ig lambda-1 chain C region)	106	11348	0	4	0	ND	20676907	0	0	0	0	0	0	0
P01701	IGLV1-51	IGLV1-51	Immunoglobulin lambda variable 1-51 (Ig lambda chain V-I region BL2) (Ig lambda chain V-I region EPS) (Ig lambda chain V-I region NEW) (Ig lambda chain V-I region NIG-64)	117	12249	0	5	1	52	30268931	0	0	0	0	0	0	0
P14902	IDO1 IDO INDO	IDO1	Indoleamine 2,3-dioxygenase 1 (IDO-1) (EC 1.13.11.52) (Indoleamine-pyrrole 2,3-dioxygenase)	403	45326	0.784	12	3	15, 345, 353	31944493 ; 16365430	0	0	0	0	3	0	0
Q15181	PPA1 IOPPP PP	PPA1	Inorganic pyrophosphatase (EC 3.6.1.1) (Pyrophosphate phospho-hydrolase) (PPase)	289	32660	262	10	2	17, 169	18756022	11	0	0	0	15	0	5
O15327	INPP4B	INPP4B	Inositol polyphosphate 4-phosphatase type II (Type II inositol 3,4-bisphosphate 4-phosphatase) (EC 3.1.3.66)	924	104738	7.04	28	0	ND	30321702	1	0	0	0	10	0	0
P08069	IGF1R	IGF1R	Insulin-like growth factor 1 receptor (EC 2.7.10.1) (Insulin-like growth factor I receptor) (IGF-I receptor) (CD antigen CD221) [Cleaved into: Insulin-like growth factor 1 receptor alpha chain; Insulin-like growth factor 1 receptor beta chain]	1367	154793	1.21	63	1	869	28714690	1	3	0	0	28	3	1
P26006	ITGA3 MSK18	ITGA3	Integrin alpha-3 (CD49 antigen-like family member C) (FRP-2) (Galactoprotein B3) (GAPB3) (VLA-3 subunit alpha) (CD antigen CD49c) [Cleaved into: Integrin alpha-3 heavy chain; Integrin alpha-3 light chain]	1051	116612	9.56	36	3	54, 68, 144	28714690	0	0	0	0	8	0	1
P23229	ITGA6	ITGA6	Integrin alpha-6 (CD49 antigen-like family member F) (VLA-6) (CD antigen CD49f) [Cleaved into: Integrin alpha-6 heavy chain; Integrin alpha-6 light chain; Processed integrin alpha-6 (Alpha6p)]	1130	126606	45.2	41	2	1086, 1110	28714690	1	0	0	0	25	0	5
P08514	ITGA2B GP2B ITGAB	ITGA2B	Integrin alpha-IIb (GPalpha IIb) (GPIIb) (Platelet membrane glycoprotein IIb) (CD antigen CD41) [Cleaved into: Integrin alpha-IIb heavy chain; Integrin alpha-IIb light chain, form 1; Integrin alpha-IIb light chain, form 2]	1039	113377	342	28	0	ND	19290778;19741252	0	0	0	0	7	0	0
P06756	ITGAV MSK8 VNRA VTNR	ITGAV	Integrin alpha-V (Vitronectin receptor) (Vitronectin receptor subunit alpha) (CD antigen CD51) [Cleaved into: Integrin alpha-V heavy chain; Integrin alpha-V light chain]	1048	116038	21.8	37	4	142, 225, 230, 234	28714690	0	0	0	0	8	0	7
P01574	IFNB1 IFB IFNB	IFNB1	Interferon beta (IFN-beta) (Fibroblast interferon)	187	22294	0.077	10	1	176	678325	0	0	0	0	1	0	0
Q7Z5L9	IRF2BP2	IRF2BP2	Interferon regulatory factor 2-binding protein 2 (IRF-2-binding protein 2) (IRF-2BP2)	587	61025	22.6	4	1	117	28714690	0	0	0	0	26	0	1
P19525	EIF2AK2 PKR PRKR	EIF2AK2	Interferon-induced, double-stranded RNA-activated protein kinase (EC 2.7.11.1) (Eukaryotic translation initiation factor 2-alpha kinase 2) (eIF-2A protein kinase 2) (Interferon-inducible RNA-dependent protein kinase) (P1/eIF-2A protein kinase) (Protein kinase RNA-activated) (PKR) (Protein kinase R) (Tyrosine-protein kinase EIF2AK2) (EC 2.7.10.2) (p68 kinase)	551	62094	64.8	18	3	27, 454, 465	28714690	0	2	0	0	23	0	14
Q12906	ILF3 DRBF MPHOSPH4 NF90	ILF3	Interleukin enhancer-binding factor 3 (Double-stranded RNA-binding protein 76) (DRBP76) (M-phase phosphoprotein 4) (MPP4) (Nuclear factor associated with dsRNA) (NFAR) (Nuclear factor of activated T-cells 90 kDa) (NF-AT-90) (Translational control protein 80) (TCP80)	894	95338	509	41	1	579	16777052;28714690	8	3	0	0	73	0	10
P22301	IL10	IL10	Interleukin-10 (IL-10) (Cytokine synthesis inhibitory factor) (CSIF)	178	20517	0.328	5	0	ND	12370394	0	0	0	0	0	0	0
Q9UHA7	IL36A FIL1E IL1E IL1F6	IL36A	Interleukin-36 alpha (FIL1 epsilon) (Interleukin-1 epsilon) (IL-1 epsilon) (Interleukin-1 family member 6) (IL-1F6)	158	17684	0.109	3	1	96	16777052;10433951;16777052	0	0	0	0	3	0	0
P10145	CXCL8 IL8	CXCL8	Interleukin-8 (IL-8) (C-X-C motif chemokine 8) (Chemokine (C-X-C motif) ligand 8) (Emoctakin) (Granulocyte chemotactic protein 1) (GCP-1) (Monocyte-derived neutrophil chemotactic factor) (MDNCF) (Monocyte-derived neutrophil-activating peptide) (MONAP) (Neutrophil-activating protein 1) (NAP-1) (Protein 3-10C) (T-cell chemotactic factor) [Cleaved into: MDNCF-a (GCP/IL-8 protein IV) (IL8/NAP1 form I…	99	11098	9.73	1	1	40	30268931	0	0	0	0	0	0	0
Q8IWL3	HSCB DNAJC20 HSC20	HSCB	Iron-sulfur cluster co-chaperone protein HscB (DnaJ homolog subfamily C member 20) [Cleaved into: Iron-sulfur cluster co-chaperone protein HscB, cytoplasmic (C-HSC20); Iron-sulfur cluster co-chaperone protein HscB, mitochondrial]	235	27422	1.66	7	1	128	19741252	0	0	0	0	3	0	0
P10997	IAPP	IAPP	Islet amyloid polypeptide (Amylin) (Diabetes-associated peptide) (DAP) (Insulinoma amyloid peptide)	89	9806	0.665	2	0	ND	30849493	0	0	0	0	1	0	0
P48735	IDH2	IDH2	Isocitrate dehydrogenase [NADP], mitochondrial (IDH) (EC 1.1.1.42) (ICD-M) (IDP) (NADP(+)-specific ICDH) (Oxalosuccinate decarboxylase)	452	50909	397	14	1	81	28714690	16	0	0	0	12	0	2
P41252	IARS1 IARS	IARS1	Isoleucine--tRNA ligase, cytoplasmic (EC 6.1.1.5) (Isoleucyl-tRNA synthetase) (IRS) (IleRS)	1262	144498	123	52	2	409, 869	19741252;28714690	5	0	0	0	24	0	17
Q9NSE4	IARS2	IARS2	Isoleucine--tRNA ligase, mitochondrial (EC 6.1.1.5) (Isoleucyl-tRNA synthetase) (IleRS)	1012	113792	53.4	36	1	993	28714690	7	0	0	0	12	0	4
Q14145	KEAP1 INRF2 KIAA0132 KLHL19	KEAP1	Kelch-like ECH-associated protein 1 (Cytosolic inhibitor of Nrf2) (INrf2) (Kelch-like protein 19)	624	69666	6.18	27	3	473, 491, 537	22946793	1	0	0	0	10	0	6
P05783	KRT18 CYK18 PIG46	KRT18	Keratin, type I cytoskeletal 18 (Cell proliferation-inducing gene 46 protein) (Cytokeratin-18) (CK-18) (Keratin-18) (K18)	430	48058	829	11	8	13, 24, 36, 94, 129, 256, 270, 331	28714690	11	3	3	0	54	2	14
O00139	KIF2A KIF2 KNS2	KIF2A	Kinesin-like protein KIF2A (Kinesin-2) (hK2)	706	79955	25.9	14	1	268	28714690	1	2	0	0	21	0	1
Q13887	KLF5 BTEB2 CKLF IKLF	KLF5	Krueppel-like factor 5 (Basic transcription element-binding protein 2) (BTE-binding protein 2) (Colon krueppel-like factor) (GC-box-binding protein 2) (Intestinal-enriched krueppel-like factor) (Transcription factor BTEB2)	457	50792	1.67	14	0	ND	28711598	1	0	0	0	9	2	1
P42167	TMPO LAP2	TMPO	Lamina-associated polypeptide 2, isoforms beta/gamma (Thymopoietin, isoforms beta/gamma) (TP beta/gamma) (Thymopoietin-related peptide isoforms beta/gamma) (TPRP isoforms beta/gamma) [Cleaved into: Thymopoietin (TP) (Splenin); Thymopentin (TP5)]	454	50670	0	10	1	127	28714690	3	0	0	0	68	0	14
P20700	LMNB1 LMN2 LMNB	LMNB1	Lamin-B1	586	66408	331	14	3	82, 121, 482	19741252	13	1	0	0	46	1	26
P07942	LAMB1	LAMB1	Laminin subunit beta-1 (Laminin B1 chain) (Laminin-1 subunit beta) (Laminin-10 subunit beta) (Laminin-12 subunit beta) (Laminin-2 subunit beta) (Laminin-6 subunit beta) (Laminin-8 subunit beta)	1786	198038	15.6	56	2	194, 1324	28714690	0	0	0	1	10	0	3
P42704	LRPPRC LRP130	LRPPRC	Leucine-rich PPR motif-containing protein, mitochondrial (130 kDa leucine-rich protein) (LRP 130) (GP130)	1394	157905	193	48	2	1321, 1365	19741252;28714690	16	0	0	0	22	0	8
Q9P2J5	LARS1 KIAA1352 LARS	LARS1	Leucine--tRNA ligase, cytoplasmic (EC 6.1.1.4) (Leucyl-tRNA synthetase) (LeuRS)	1176	134466	78.9	42	1	336	19741252	9	0	0	0	24	0	20
Q9UIQ6	LNPEP OTASE	LNPEP	Leucyl-cystinyl aminopeptidase (Cystinyl aminopeptidase) (EC 3.4.11.3) (Insulin-regulated membrane aminopeptidase) (Insulin-responsive aminopeptidase) (IRAP) (Oxytocinase) (OTase) (Placental leucine aminopeptidase) (P-LAP) [Cleaved into: Leucyl-cystinyl aminopeptidase, pregnancy serum form]	1025	117349	27.4	42	1	288	28714690	1	0	0	0	19	0	0
P59901	LILRA4 ILT7	LILRA4	Leukocyte immunoglobulin-like receptor subfamily A member 4 (CD85 antigen-like family member G) (Immunoglobulin-like transcript 7) (ILT-7) (CD antigen CD85g)	499	55181	0.648	20	1	223	16777052	0	0	0	0	5	0	0
Q8NHL6	LILRB1 ILT2 LIR1 MIR7	LILRB1	Leukocyte immunoglobulin-like receptor subfamily B member 1 (LIR-1) (Leukocyte immunoglobulin-like receptor 1) (CD85 antigen-like family member J) (Immunoglobulin-like transcript 2) (ILT-2) (Monocyte/macrophage immunoglobulin-like receptor 7) (MIR-7) (CD antigen CD85j)	650	70819	4.39	25	9	35, 58, 76, 99, 100, 122, 252, 378, 406	19583775;16777052	0	0	0	0	8	0	0
Q9UPQ0	LIMCH1 KIAA1102	LIMCH1	LIM and calponin homology domains-containing protein 1	1083	121867	24.2	18	2	817, 818	28714690	0	0	0	0	11	0	0
Q14847	LASP1 MLN50	LASP1	LIM and SH3 domain protein 1 (LASP-1) (Metastatic lymph node gene 50 protein) (MLN 50)	261	29717	203	16	3	86, 122, 257	19741252;28714690	9	1	0	0	30	0	7
P23141	CES1 CES2 SES1	CES1	Liver carboxylesterase 1 (Acyl-coenzyme A:cholesterol acyltransferase) (ACAT) (Brain carboxylesterase hBr1) (Carboxylesterase 1) (CE-1) (hCE-1) (EC 3.1.1.1) (Cholesteryl ester hydrolase) (CEH) (EC 3.1.1.13) (Cocaine carboxylesterase) (Egasyn) (HMSE) (Methylumbelliferyl-acetate deacetylase 1) (EC 3.1.1.56) (Monocyte/macrophage serine esterase) (Retinyl ester hydrolase) (REH) (Serine esterase 1) (T…	567	62521	60.2	14	5	386, 403, 445, 447, 451	12516089	3	0	0	0	7	0	2
P00338	LDHA PIG19	LDHA	L-lactate dehydrogenase A chain (LDH-A) (EC 1.1.1.27) (Cell proliferation-inducing gene 19 protein) (LDH muscle subunit) (LDH-M) (Renal carcinoma antigen NY-REN-59)	332	36689	1956	8	3	10, 83, 239	19741252	15	0	0	0	18	0	21
P07195	LDHB	LDHB	L-lactate dehydrogenase B chain (LDH-B) (EC 1.1.1.27) (LDH heart subunit) (LDH-H) (Renal carcinoma antigen NY-REN-46)	334	36638	1835	7	2	84, 240	19741252;7092806	10	0	0	0	18	0	16
P36776	LONP1 PRSS15	LONP1	Lon protease homolog, mitochondrial (EC 3.4.21.53) (LONHs) (Lon protease-like protein) (LONP) (Mitochondrial ATP-dependent protease Lon) (Serine protease 15)	959	106489	104	24	2	394, 473	19741252;28714690	3	0	0	0	7	0	0
P24666	ACP1	ACP1	Low molecular weight phosphotyrosine protein phosphatase (LMW-PTP) (LMW-PTPase) (EC 3.1.3.48) (Adipocyte acid phosphatase) (Low molecular weight cytosolic acid phosphatase) (EC 3.1.3.2) (Red cell acid phosphatase 1)	158	18042	0	7	1	88	19741252	1	0	0	0	13	0	3
O95232	LUC7L3 CREAP1 CROP O48	LUC7L3	Luc7-like protein 3 (Cisplatin resistance-associated-overexpressed protein) (Luc7A) (Okadaic acid-inducible phosphoprotein OA48-18) (cAMP regulatory element-associated protein 1) (CRE-associated protein 1) (CREAP-1)	432	51466	67.6	7	1	88	28714690	4	0	0	0	23	0	1
P05455	SSB	SSB	Lupus La protein (La autoantigen) (La ribonucleoprotein) (Sjoegren syndrome type B antigen) (SS-B)	408	46837	338	6	2	175, 188	28714690	13	0	0	0	15	1	17
Q6UWP7	LCLAT1 AGPAT8 ALCAT1 LYCAT UNQ1849/PRO3579	LCLAT1	Lysocardiolipin acyltransferase 1 (EC 2.3.1.-) (1-acylglycerol-3-phosphate O-acyltransferase 8) (1-AGP acyltransferase 8) (1-AGPAT 8) (EC 2.3.1.51) (Acyl-CoA:lysocardiolipin acyltransferase 1)	414	48920	5.45	19	2	227, 288	28714690	2	2	0	0	1	0	3
P10619	CTSA PPGB	CTSA	Lysosomal protective protein (EC 3.4.16.5) (Carboxypeptidase C) (Carboxypeptidase L) (Cathepsin A) (Protective protein cathepsin A) (PPCA) (Protective protein for beta-galactosidase) [Cleaved into: Lysosomal protective protein 32 kDa chain; Lysosomal protective protein 20 kDa chain]	480	54466	45.9	28	1	430	28714690	0	1	0	0	4	0	1
P42785	PRCP PCP	PRCP	Lysosomal Pro-X carboxypeptidase (EC 3.4.16.2) (Angiotensinase C) (Lysosomal carboxypeptidase C) (Proline carboxypeptidase) (Prolylcarboxypeptidase) (PRCP)	496	55800	22.1	18	2	124, 125	28714690	0	0	0	1	1	0	3
P13473	LAMP2	LAMP2	Lysosome-associated membrane glycoprotein 2 (LAMP-2) (Lysosome-associated membrane protein 2) (CD107 antigen-like family member B) (LGP-96) (CD antigen CD107b)	410	44961	37.8	17	1	281	28714690	0	0	0	9	6	0	0
P40121	CAPG AFCP MCP	CAPG	Macrophage-capping protein (Actin regulatory protein CAP-G)	348	38499	189	8	1	116	28714690	1	0	0	0	10	0	1
P40926	MDH2	MDH2	Malate dehydrogenase, mitochondrial (EC 1.1.1.37)	338	35503	1044	5	3	56, 80, 161	17497906;18708664; 19741252	18	0	0	0	20	0	8
Q14165	MLEC KIAA0152	MLEC	Malectin	292	32234	73.6	12	1	104	28714690	0	0	0	0	5	0	1
P09237	MMP7 MPSL1 PUMP1	MMP7	Matrilysin (EC 3.4.24.23) (Matrin) (Matrix metalloproteinase-7) (MMP-7) (Pump-1 protease) (Uterine metalloproteinase)	267	29677	2.82	11	1	167	15487974	1	0	0	0	2	0	0
P43243	MATR3 KIAA0723	MATR3	Matrin-3	847	94623	398	27	3	158, 202, 413	19741252;28714690	20	3	0	0	81	0	18
P14780	MMP9 CLG4B	MMP9	Matrix metalloproteinase-9 (MMP-9) (EC 3.4.24.35) (92 kDa gelatinase) (92 kDa type IV collagenase) (Gelatinase B) (GELB) [Cleaved into: 67 kDa matrix metalloproteinase-9; 82 kDa matrix metalloproteinase-9]	707	78458	38.7	27	1	262	22344735	0	0	0	0	2	0	0
Q8IWI9	MGA KIAA0518 MAD5	MGA	MAX gene-associated protein (MAX dimerization protein 5)	3065	336159	2.28	54	1	553	28714690	4	4	1	0	83	0	6
P08582	MELTF MAP97 MFI2	MELTF	Melanotransferrin (Melanoma-associated antigen p97) (CD antigen CD228)	738	80215	5.31	28	1	207	28714690	0	0	0	0	8	0	0
Q16853	AOC3 VAP1	AOC3	Membrane primary amine oxidase (EC 1.4.3.21) (Copper amine oxidase) (HPAO) (Semicarbazide-sensitive amine oxidase) (SSAO) (Vascular adhesion protein 1) (VAP-1)	763	84622	46.1	30	0	ND	29471108	0	0	0	0	1	0	0
O15173	PGRMC2 DG6 PMBP	PGRMC2	Membrane-associated progesterone receptor component 2 (Progesterone membrane-binding protein) (Steroid receptor protein DG6)	223	23818	129	8	2	137, 143	28714690	1	0	0	0	10	0	5
P01033	TIMP1 CLGI TIMP	TIMP1	Metalloproteinase inhibitor 1 (Erythroid-potentiating activity) (EPA) (Fibroblast collagenase inhibitor) (Collagenase inhibitor) (Tissue inhibitor of metalloproteinases 1) (TIMP-1)	207	23171	104	6	2	58, 143	30268931	0	0	0	0	0	0	3
Q99727	TIMP4	TIMP4	Metalloproteinase inhibitor 4 (Tissue inhibitor of metalloproteinases 4) (TIMP-4)	224	25503	0.063	11	4	114, 188, 190, 195	18336787	0	1	0	0	2	0	0
P50579	METAP2 MNPEP P67EIF2	METAP2	Methionine aminopeptidase 2 (MAP 2) (MetAP 2) (EC 3.4.11.18) (Initiation factor 2-associated 67 kDa glycoprotein) (p67) (p67eIF2) (Peptidase M)	478	52892	59.2	15	1	336	30268931	1	0	0	0	12	0	8
Q9UBB5	MBD2	MBD2	Methyl-CpG-binding domain protein 2 (Demethylase) (DMTase) (Methyl-CpG-binding protein MBD2)	411	43255	11.4	3	1	196	28714690	1	2	0	0	7	0	0
Q9NX63	CHCHD3 MIC19 MINOS3	CHCHD3	MICOS complex subunit MIC19 (Coiled-coil-helix-coiled-coil-helix domain-containing protein 3)	227	26152	143	8	4	49, 53, 163, 177	28714690	2	0	0	0	12	0	7
Q6UXV4	APOOL CXorf33 FAM121A MIC27 UNQ8193/PRO23204	APOOL	MICOS complex subunit MIC27 (Apolipoprotein O-like) (Protein FAM121A)	268	29159	14.1	11	1	53	28714690	0	0	0	0	7	0	1
Q16891	IMMT HMP MIC60 MINOS2 PIG4 PIG52	IMMT	MICOS complex subunit MIC60 (Cell proliferation-inducing gene 4/52 protein) (Mitochondrial inner membrane protein) (Mitofilin) (p87/89)	758	83678	178	15	2	33, 358	19741252;28714690	7	0	0	0	35	0	7
P27816	MAP4	MAP4	Microtubule-associated protein 4 (MAP-4)	1152	121005	158	6	1	1001	19741252	15	1	1	0	123	1	14
P10636/ P10636-8	MAPT MAPTL MTBT1 TAU	MAPT	Microtubule-associated protein tau (Neurofibrillary tangle protein) (Paired helical filament-tau) (PHF-tau)	758	78928	70.6	6/ 5	4	18/ 29, 310, 394	15683253;16566606	0	0	0	0	0	0	0
Q9Y5L4	TIMM13 TIM13B TIMM13A TIMM13B	TIMM13	Mitochondrial import inner membrane translocase subunit Tim13	95	10500	78.4	2	1	73	28714690	0	0	0	0	2	0	4
O43615	TIMM44 MIMT44 TIM44	TIMM44	Mitochondrial import inner membrane translocase subunit TIM44	452	51356	36.7	10	2	201, 265	19741252;28714690	2	0	0	0	8	0	6
O94826	TOMM70 KIAA0719 TOM70 TOMM70A	TOMM70	Mitochondrial import receptor subunit TOM70 (Mitochondrial precursor proteins import receptor) (Translocase of outer membrane 70 kDa subunit) (Translocase of outer mitochondrial membrane protein 70)	608	67455	63.8	24	2	156, 327	28714690	6	1	0	0	12	0	22
Q8N4Q1	CHCHD4 MIA40	CHCHD4	Mitochondrial intermembrane space import and assembly protein 40 (Coiled-coil-helix-coiled-coil-helix domain-containing protein 4)	142	15996	19.7	5	2	101, 105	28714690	0	0	0	0	1	0	0
Q10713	PMPCA INPP5E KIAA0123 MPPA	PMPCA	Mitochondrial-processing peptidase subunit alpha (Alpha-MPP) (Inactive zinc metalloprotease alpha) (P-55)	525	58253	65.8	17	1	104	28714690	2	0	0	0	3	0	12
Q16539/ Q16539-2	MAPK14 CSBP CSBP1 CSBP2 CSPB1 MXI2 SAPK2A	MAPK14	Mitogen-activated protein kinase 14 (MAP kinase 14) (MAPK 14) (EC 2.7.11.24) (Cytokine suppressive anti-inflammatory drug-binding protein) (CSAID-binding protein) (CSBP) (MAP kinase MXI2) (MAX-interacting protein 2) (Mitogen-activated protein kinase p38 alpha) (MAP kinase p38 alpha) (Stress-activated protein kinase 2a) (SAPK2a)	360	41293	43.4	15/16	2	132, 258	16878296;31196894	0	0	0	0	0	0	0
P27361	MAPK3 ERK1 PRKM3	MAPK3	Mitogen-activated protein kinase 3 (MAP kinase 3) (MAPK 3) (EC 2.7.11.24) (ERT2) (Extracellular signal-regulated kinase 1) (ERK-1) (Insulin-stimulated MAP2 kinase) (MAP kinase isoform p44) (p44-MAPK) (Microtubule-associated protein 2 kinase) (p44-ERK1)	379	43136	68.6	18	3	130, 156, 210	19741252;20383279;31196894	1	0	0	0	12	0	5
O43684	BUB3	BUB3	Mitotic checkpoint protein BUB3	328	37155	147	14	2	169, 207	19741252	2	0	0	0	11	0	7
Q8IVT2	MISP C19orf21	MISP	Mitotic interactor and substrate of PLK1 (Mitotic spindle positioning protein)	679	75357	6.25	14	1	7	28714690	0	1	0	0	56	0	0
Q13257	MAD2L1 MAD2	MAD2L1	Mitotic spindle assembly checkpoint protein MAD2A (HsMAD2) (Mitotic arrest deficient 2-like protein 1) (MAD2-like protein 1)	205	23510	27.4	7	1	199	19741252	0	0	0	0	9	0	4
P26038	MSN	MSN	Moesin (Membrane-organizing extension spike protein)	577	67820	481	13	3	85, 134, 191	19741252;28714690	12	0	0	0	27	0	26
Q9UKD2	MRTO4 C1orf33 MRT4	MRTO4	mRNA turnover protein 4 homolog (Ribosome assembly factor MRTO4)	239	27560	56.6	8	2	119, 124	28714690	6	0	0	0	12	0	3
O60568	PLOD3	PLOD3	Multifunctional procollagen lysine hydroxylase and glycosyltransferase LH3 [Includes: Procollagen-lysine,2-oxoglutarate 5-dioxygenase 3 (EC 1.14.11.4) (Lysyl hydroxylase 3) (LH3); Procollagen glycosyltransferase (EC 2.4.1.50) (EC 2.4.1.66) (Galactosylhydroxylysine-glucosyltransferase) (Procollagen galactosyltransferase) (Procollagen glucosyltransferase)]	738	84785	11.4	32	1	185	28714690	2	0	0	0	9	0	2
Q9NZM1	MYOF FER1L3 KIAA1207	MYOF	Myoferlin (Fer-1-like protein 3)	2061	234709	33	71	3	941, 953, 1527	28714690	7	0	0	0	40	0	13
P02144	MB	MB	Myoglobin	154	17184	157	2	2	104, 147	20518849;19242934	8	0	0	0	8	0	0
P08590	MYL3	MYL3	Myosin light chain 3 (Cardiac myosin light chain 1) (CMLC1) (Myosin light chain 1, slow-twitch muscle B/ventricular isoform) (MLC1SB) (Ventricular myosin alkali light chain) (Ventricular myosin light chain 1) (VLCl) (Ventricular/slow twitch myosin alkali light chain) (MLC-lV/sb)	195	21932	54.3	3	2	73, 185	20518849	3	0	0	0	9	0	1
P14649	MYL6B MLC1SA	MYL6B	Myosin light chain 6B (Myosin light chain 1 slow-twitch muscle A isoform) (MLC1sa) (Smooth muscle and nonmuscle myosin light chain alkali 6B)	208	22764	225	4	1	86	19741252	1	0	0	0	4	0	1
P34059	GALNS	GALNS	N-acetylgalactosamine-6-sulfatase (EC 3.1.6.4) (Chondroitinsulfatase) (Chondroitinase) (Galactose-6-sulfate sulfatase) (GalN6S) (N-acetylgalactosamine-6-sulfate sulfatase) (GalNAc6S sulfatase)	522	58026	6.34	16	2	190, 191	28714690	0	0	0	0	2	0	0
Q4G0N4	NADK2 C5orf33 MNADK NADKD1	NADK2	NAD kinase 2, mitochondrial (EC 2.7.1.23) (Mitochondrial NAD kinase) (NAD kinase domain-containing protein 1, mitochondrial)	442	49433	15.6	13	1	89	28714690	2	0	0	0	4	0	2
P23368	ME2	ME2	NAD-dependent malic enzyme, mitochondrial (NAD-ME) (EC 1.1.1.38) (Malic enzyme 2)	584	65444	84.9	24	1	543	28714690	8	0	0	0	7	0	0
Q8N6T7	SIRT6 SIR2L6	SIRT6	NAD-dependent protein deacylase sirtuin-6 (EC 2.3.1.-) (NAD-dependent protein deacetylase sirtuin-6) (EC 2.3.1.286) (Protein mono-ADP-ribosyltransferase sirtuin-6) (EC 2.4.2.-) (Regulatory protein SIR2 homolog 6) (hSIRT6) (SIR2-like protein 6)	355	39119	7.66	4	1	257	25476852	0	0	0	0	12	0	3
Q8N183	NDUFAF2 NDUFA12L	NDUFAF2	NADH dehydrogenase [ubiquinone] 1 alpha subcomplex assembly factor 2 (B17.2-like) (B17.2L) (Mimitin) (Myc-induced mitochondrial protein) (MMTN) (NDUFA12-like protein)	169	19856	25.6	7	4	32, 33, 34, 38	28714690	0	0	0	0	7	0	2
O95299	NDUFA10	NDUFA10	NADH dehydrogenase [ubiquinone] 1 alpha subcomplex subunit 10, mitochondrial (Complex I-42kD) (CI-42kD) (NADH-ubiquinone oxidoreductase 42 kDa subunit)	355	40751	59.6	19	4	38, 143, 339, 343	28714690	4	0	0	0	4	0	8
Q9UI09	NDUFA12 DAP13	NDUFA12	NADH dehydrogenase [ubiquinone] 1 alpha subcomplex subunit 12 (13 kDa differentiation-associated protein) (Complex I-B17.2) (CI-B17.2) (CIB17.2) (NADH-ubiquinone oxidoreductase subunit B17.2)	145	17114	41.9	8	2	48, 49	28714690	0	0	0	0	2	0	2
P56556	NDUFA6 LYRM6 NADHB14	NDUFA6	NADH dehydrogenase [ubiquinone] 1 alpha subcomplex subunit 6 (Complex I-B14) (CI-B14) (LYR motif-containing protein 6) (NADH-ubiquinone oxidoreductase B14 subunit)	128	15137	41.3	3	0	ND	19741252	0	0	0	0	1	0	4
O96000	NDUFB10	NDUFB10	NADH dehydrogenase [ubiquinone] 1 beta subcomplex subunit 10 (Complex I-PDSW) (CI-PDSW) (NADH-ubiquinone oxidoreductase PDSW subunit)	172	20777	96.9	13	3	90, 137, 143	28714690	0	0	0	0	8	0	4
O95169	NDUFB8	NDUFB8	NADH dehydrogenase [ubiquinone] 1 beta subcomplex subunit 8, mitochondrial (Complex I-ASHI) (CI-ASHI) (NADH-ubiquinone oxidoreductase ASHI subunit)	186	21766	28.9	14	4	150, 161, 163, 167	19897030	0	0	0	0	7	0	2
Q9Y6M9	NDUFB9 LYRM3 UQOR22	NDUFB9	NADH dehydrogenase [ubiquinone] 1 beta subcomplex subunit 9 (Complex I-B22) (CI-B22) (LYR motif-containing protein 3) (NADH-ubiquinone oxidoreductase B22 subunit)	179	21831	58.6	12	2	39, 97	28714690	1	0	0	0	7	0	5
P49821	NDUFV1 UQOR1	NDUFV1	NADH dehydrogenase [ubiquinone] flavoprotein 1, mitochondrial (EC 7.1.1.2) (Complex I-51kD) (CI-51kD) (NADH dehydrogenase flavoprotein 1) (NADH-ubiquinone oxidoreductase 51 kDa subunit)	464	50817	80.6	10	2	46, 122	28714690	3	1	0	0	4	0	2
O75489	NDUFS3	NDUFS3	NADH dehydrogenase [ubiquinone] iron-sulfur protein 3, mitochondrial (EC 7.1.1.2) (Complex I-30kD) (CI-30kD) (NADH-ubiquinone oxidoreductase 30 kDa subunit)	264	30242	82.1	9	3	191, 207, 212	28714690	2	0	0	0	4	0	4
O00217	NDUFS8	NDUFS8	NADH dehydrogenase [ubiquinone] iron-sulfur protein 8, mitochondrial (EC 7.1.1.2) (Complex I-23kD) (CI-23kD) (NADH-ubiquinone oxidoreductase 23 kDa subunit) (TYKY subunit)	210	23705	59.6	10	4	38, 74, 104, 143	28714690	0	1	0	0	2	0	2
P28331	NDUFS1	NDUFS1	NADH-ubiquinone oxidoreductase 75 kDa subunit, mitochondrial (EC 7.1.1.2) (Complex I-75kD) (CI-75kD)	727	79468	125	16	4	316, 440, 442, 656	28714690	2	0	0	0	9	0	4
P16435	POR CYPOR	POR	NADPH--cytochrome P450 reductase (CPR) (P450R) (EC 1.6.2.4)	677	76690	141	31	4	314, 323, 455, 456	28714690	0	0	0	0	13	0	3
Q9BSU3	NAA11 ARD1B ARD2	NAA11	N-alpha-acetyltransferase 11 (EC 2.3.1.255) (N-terminal acetyltransferase complex ARD1 subunit homolog B) (hARD2) (NatA catalytic subunit Naa11)	229	25979	8.14	12	2	137, 138	28714690	2	0	0	0	5	0	3
Q13765	NACA HSD48	NACA	Nascent polypeptide-associated complex subunit alpha (NAC-alpha) (Alpha-NAC) (allergen Hom s 2)	215	23384	0	2	1	120	19741252	0	0	0	0	0	0	0
Q92692	NECTIN2 HVEB PRR2 PVRL2	NECTIN2	Nectin-2 (Herpes virus entry mediator B) (Herpesvirus entry mediator B) (HveB) (Nectin cell adhesion molecule 2) (Poliovirus receptor-related protein 2) (CD antigen CD112)	538	57742	4.42	14	1	454	28714690	0	0	0	1	25	0	0
Q8IXH7	NELFCD NELFD TH1 TH1L HSPC130	NELFCD	Negative elongation factor C/D (NELF-C/D) (TH1-like protein)	590	66247	11.3	17	1	56	25684749	3	0	0	0	6	0	2
P07196	NEFL NF68 NFL	NEFL	Neurofilament light polypeptide (NF-L) (68 kDa neurofilament protein) (Neurofilament triplet L protein)	543	61517	10.8	21	1	372	9675103;28714690	2	0	0	0	11	0	4
Q9Y639	NPTN SDFR1 SDR1	NPTN	Neuroplastin (Stromal cell-derived receptor 1) (SDR-1)	398	44387	30.7	14	1	264	28714690	0	0	0	0	3	0	2
Q14697	GANAB G2AN KIAA0088	GANAB	Neutral alpha-glucosidase AB (EC 3.2.1.207) (Alpha-glucosidase 2) (Glucosidase II subunit alpha)	944	106874	320	36	3	113, 438, 705	28714690	2	0	0	0	11	0	10
Q6PIU2	NCEH1 AADACL1 KIAA1363	NCEH1	Neutral cholesterol ester hydrolase 1 (NCEH) (EC 3.1.1.-) (Acetylalkylglycerol acetylhydrolase) (2-acetyl MAGE hydrolase) (EC 3.1.1.71) (Arylacetamide deacetylase-like 1)	408	45808	17.4	21	3	168, 251,255	28714690	0	0	0	0	3	0	0
P25963	NFKBIA IKBA MAD3 NFKBI	NFKBIA	NF-kappa-B inhibitor alpha (I-kappa-B-alpha) (IkB-alpha) (IkappaBalpha) (Major histocompatibility complex enhancer-binding protein MAD3)	317	35609	3.29	8	2	181, 305	19741252	0	0	0	0	11	2	8
P55769	SNU13 NHP2L1	SNU13	NHP2-like protein 1 (High mobility group-like nuclear protein 2 homolog 1) (OTK27) (SNU13 homolog) (hSNU13) (U4/U6.U5 small nuclear ribonucleoprotein SNU13) (U4/U6.U5 tri-snRNP 15.5 kDa protein) [Cleaved into: NHP2-like protein 1, N-terminally processed]	128	14174	198	3	1	11	19741252	3	0	0	0	3	0	3
P43490	NAMPT PBEF PBEF1	NAMPT	Nicotinamide phosphoribosyltransferase (NAmPRTase) (Nampt) (EC 2.4.2.12) (Pre-B-cell colony-enhancing factor 1) (Pre-B cell-enhancing factor) (Visfatin)	491	55521	193	27	2	108, 175	28714690	3	0	0	0	20	0	15
P29474	NOS3	NOS3	Nitric oxide synthase, endothelial (EC 1.14.13.39) (Constitutive NOS) (cNOS) (EC-NOS) (Endothelial NOS) (eNOS) (NOS type III) (NOSIII)	1203	133275	1.51	30	8	210, 357, 556, 609, 793, 973, 1087, 1155	18756022	0	1	1	0	20	0	3
P35228	NOS2 NOS2A	NOS2	Nitric oxide synthase, inducible (EC 1.14.13.39) (Hepatocyte NOS) (HEP-NOS) (Inducible NO synthase) (Inducible NOS) (iNOS) (NOS type II) (Peptidyl-cysteine S-nitrosylase NOS2)	1153	131117	0.136	37	4	299, 336, 446, 698	12097137	1	0	0	0	17	0	1
Q9Y314	NOSIP CGI-25	NOSIP	Nitric oxide synthase-interacting protein (E3 ubiquitin-protein ligase NOSIP) (EC 2.3.2.27) (RING-type E3 ubiquitin transferase NOSIP) (eNOS-interacting protein)	301	33172	30.9	8	1	28	12097137	0	0	0	0	18	0	3
P10153	RNASE2 EDN RNS2	RNASE2	Non-secretory ribonuclease (EC 4.6.1.18) (Eosinophil-derived neurotoxin) (RNase UpI-2) (Ribonuclease 2) (RNase 2) (Ribonuclease US)	161	18354	211	4	1	60	19741252;18694936	0	0	0	0	1	0	0
Q8WV22	NSMCE1 HSPC333 HSPC337	NSMCE1	Non-structural maintenance of chromosomes element 1 homolog (Non-SMC element 1 homolog) (EC 2.3.2.27)	266	30855	3.68	7	1	219	28714690	0	0	0	0	4	0	6
Q9UNZ2	NSFL1C UBXN2C	NSFL1C	NSFL1 cofactor p47 (UBX domain-containing protein 2C) (p97 cofactor p47)	370	40573	97.2	5	1	167	19741252	3	2	0	0	15	0	13
P49321	NASP	NASP	Nuclear autoantigenic sperm protein (NASP)	788	85238	196	11	1	540	19741252	11	0	0	0	54	0	16
Q14980	NUMA1 NMP22 NUMA	NUMA1	Nuclear mitotic apparatus protein 1 (Nuclear matrix protein-22) (NMP-22) (Nuclear mitotic apparatus protein) (NuMA protein) (SP-H antigen)	2115	238260	77.3	15	1	1476	28714690	11	1	1	0	115	1	22
P49790	NUP153	NUP153	Nuclear pore complex protein Nup153 (153 kDa nucleoporin) (Nucleoporin Nup153)	1475	153938	22.6	13	1	58	28714690	11	1	8	0	93	0	26
O75694	NUP155 KIAA0791	NUP155	Nuclear pore complex protein Nup155 (155 kDa nucleoporin) (Nucleoporin Nup155)	1391	155199	38.2	38	1	1077	28714690	0	0	0	0	21	0	12
Q9HCD5	NCOA5 KIAA1637	NCOA5	Nuclear receptor coactivator 5 (NCoA-5) (Coactivator independent of AF-2) (CIA)	579	65536	12.3	18	2	354, 366	28714690	0	0	0	0	33	0	0
Q02818	NUCB1 NUC	NUCB1	Nucleobindin-1 (CALNUC)	461	53879	54.5	8	2	54, 190	28714690	1	0	0	19	11	0	0
O00567	NOP56 NOL5A	NOP56	Nucleolar protein 56 (Nucleolar protein 5A)	594	66050	113	12	1	321	28714690	1	3	0	0	34	0	7
Q9Y2X3	NOP58 NOL5 NOP5 HSPC120	NOP58	Nucleolar protein 58 (Nucleolar protein 5)	529	59578	108	14	1	372	28714690	4	0	0	0	21	2	10
Q9NR30	DDX21	DDX21	Nucleolar RNA helicase 2 (EC 3.6.4.13) (DEAD box protein 21) (Gu-alpha) (Nucleolar RNA helicase Gu) (Nucleolar RNA helicase II) (RH II/Gu)	783	87344	93.5	12	1	434	19741252	9	0	0	0	33	0	3
P19338	NCL	NCL	Nucleolin (Protein C23)	710	76614	587	8	6	351, 402, 462, 463, 495, 525	19741252;28714690	41	10	0	0	61	1	30
P06748	NPM1 NPM	NPM1	Nucleophosmin (NPM) (Nucleolar phosphoprotein B23) (Nucleolar protein NO38) (Numatrin)	294	32575	2648	4	1	67	19741252	17	0	0	0	35	2	20
Q7Z3B4	NUP54	NUP54	Nucleoporin p54 (54 kDa nucleoporin)	507	55435	41.3	8	2	453, 454	28714690	0	0	0	0	8	0	9
P12270	TPR	TPR	Nucleoprotein TPR (Megator) (NPC-associated intranuclear protein) (Translocated promoter region protein)	2363	267293	57.4	25	1	422	28714690	23	13	1	0	98	0	35
P55209	NAP1L1 NRP	NAP1L1	Nucleosome assembly protein 1-like 1 (NAP-1-related protein) (hNRP)	391	45374	706	10	2	106, 110	28714690	8	0	0	0	18	0	12
Q9NTK5	OLA1 GTPBP9 PRO2455 PTD004	OLA1	Obg-like ATPase 1 (DNA damage-regulated overexpressed in cancer 45) (DOC45) (GTP-binding protein 9)	396	44744	195	11	2	282, 350	28714690	6	1	0	0	5	0	5
Q9BUP3	HTATIP2 CC3 TIP30	HTATIP2	Oxidoreductase HTATIP2 (EC 1.1.1.-) (30 kDa HIV-1 TAT-interacting protein) (HIV-1 TAT-interactive protein 2)	242	27049	30	5	1	162	28714690	0	0	0	0	5	0	5
P36551	CPOX CPO CPX	CPOX	Oxygen-dependent coproporphyrinogen-III oxidase, mitochondrial (COX) (Coprogen oxidase) (Coproporphyrinogenase) (EC 1.3.3.3)	454	50152	57.6	9	3	263, 392, 399	28714690	1	0	0	0	2	0	5
Q9BZF1	OSBPL8 KIAA1451 ORP8 OSBP10	OSBPL8	Oxysterol-binding protein-related protein 8 (ORP-8) (OSBP-related protein 8)	889	101196	13.6	28	1	707	28714690	7	0	0	0	41	0	3
Q99571	P2RX4	P2RX4	P2X purinoceptor 4 (P2X4) (ATP receptor) (Purinergic receptor)	388	43369	2.86	18	6	54, 219, 292, 299, 300, 315	16793133	0	0	0	0	7	0	0
Q8WXF1	PSPC1 PSP1	PSPC1	Paraspeckle component 1 (Paraspeckle protein 1)	523	58744	95.9	6	1	105	28714690	4	2	0	0	12	0	1
Q9BRP8	PYM1 PYM WIBG	PYM1	Partner of Y14 and mago (PYM homolog 1 exon junction complex-associated factor) (Protein wibg homolog)	204	22656	57.3	4	1	15	28714690	1	0	0	0	14	0	0
O00151	PDLIM1 CLIM1 CLP36	PDLIM1	PDZ and LIM domain protein 1 (C-terminal LIM domain protein 1) (Elfin) (LIM domain protein CLP-36)	329	36072	433	7	1	321	19741252	3	0	1	0	26	0	2
P23284	PPIB CYPB	PPIB	Peptidyl-prolyl cis-trans isomerase B (PPIase B) (EC 5.2.1.8) (CYP-S1) (Cyclophilin B) (Rotamase B) (S-cyclophilin) (SCYLP)	216	23743	654	4	1	133	28714690	3	0	0	0	7	0	7
Q02790	FKBP4 FKBP52	FKBP4	Peptidyl-prolyl cis-trans isomerase FKBP4 (PPIase FKBP4) (EC 5.2.1.8) (51 kDa FK506-binding protein) (FKBP51) (52 kDa FK506-binding protein) (52 kDa FKBP) (FKBP-52) (59 kDa immunophilin) (p59) (FK506-binding protein 4) (FKBP-4) (FKBP59) (HSP-binding immunophilin) (HBI) (Immunophilin FKBP52) (Rotamase) [Cleaved into: Peptidyl-prolyl cis-trans isomerase FKBP4, N-terminally processed]	459	51805	241	16	1	202	19741252	8	0	0	0	25	0	18
Q13451	FKBP5 AIG6 FKBP51	FKBP5	Peptidyl-prolyl cis-trans isomerase FKBP5 (PPIase FKBP5) (EC 5.2.1.8) (51 kDa FK506-binding protein) (51 kDa FKBP) (FKBP-51) (54 kDa progesterone receptor-associated immunophilin) (Androgen-regulated protein 6) (FF1 antigen) (FK506-binding protein 5) (FKBP-5) (FKBP54) (p54) (HSP90-binding immunophilin) (Rotamase)	457	51212	72.8	16	1	218	19741252	3	0	0	0	9	0	7
Q06830	PRDX1 PAGA PAGB TDPX2	PRDX1	Peroxiredoxin-1 (EC 1.11.1.24) (Natural killer cell-enhancing factor A) (NKEF-A) (Proliferation-associated gene protein) (PAG) (Thioredoxin peroxidase 2) (Thioredoxin-dependent peroxide reductase 2) (Thioredoxin-dependent peroxiredoxin 1)	199	22110	1758	5	2	116, 194	31323313;19741252;28714690	13	0	0	0	15	0	15
P32119	PRDX2 NKEFB TDPX1	PRDX2	Peroxiredoxin-2 (EC 1.11.1.24) (Natural killer cell-enhancing factor B) (NKEF-B) (PRP) (Thiol-specific antioxidant protein) (TSA) (Thioredoxin peroxidase 1) (Thioredoxin-dependent peroxide reductase 1) (Thioredoxin-dependent peroxiredoxin 2)	198	21892	856	7	3	33, 126, 193	19741252;31323313	5	0	2	0	13	0	6
Q13162	PRDX4	PRDX4	Peroxiredoxin-4 (EC 1.11.1.24) (Antioxidant enzyme AOE372) (AOE37-2) (Peroxiredoxin IV) (Prx-IV) (Thioredoxin peroxidase AO372) (Thioredoxin-dependent peroxide reductase A0372) (Thioredoxin-dependent peroxiredoxin 4)	271	30540	208	10	3	188, 191, 237	28714690	2	1	0	0	3	0	1
Q8IWS0	PHF6 CENP-31 KIAA1823	PHF6	PHD finger protein 6 (PHD-like zinc finger protein)	365	41290	42.8	11	1	313	28714690	1	0	0	0	28	0	6
Q9Y285	FARSA FARS FARSL FARSLA	FARSA	Phenylalanine--tRNA ligase alpha subunit (EC 6.1.1.20) (CML33) (Phenylalanyl-tRNA synthetase alpha subunit) (PheRS)	508	57564	140	13	1	292	30268931	3	0	0	0	16	0	18
Q8WWQ0	PHIP DCAF14 WDR11	PHIP	PH-interacting protein (PHIP) (DDB1- and CUL4-associated factor 14) (IRS-1 PH domain-binding protein) (WD repeat-containing protein 11)	1821	206689	4.47	46	1	1042	28714690	5	0	0	0	77	0	10
Q00325	SLC25A3 PHC OK/SW-cl.48	SLC25A3	Phosphate carrier protein, mitochondrial (Phosphate transport protein) (PTP) (Solute carrier family 25 member 3)	362	40095	306	16	1	196	19741252	9	1	0	0	15	0	15
P30086	PEBP1 PBP PEBP	PEBP1	Phosphatidylethanolamine-binding protein 1 (PEBP-1) (HCNPpp) (Neuropolypeptide h3) (Prostatic-binding protein) (Raf kinase inhibitor protein) (RKIP) [Cleaved into: Hippocampal cholinergic neurostimulating peptide (HCNP)]	187	21057	512	10	4	64, 106, 120, 125	19741252;17497906;28714690	6	0	0	0	23	0	6
O00459	PIK3R2	PIK3R2	Phosphatidylinositol 3-kinase regulatory subunit beta (PI3-kinase regulatory subunit beta) (PI3K regulatory subunit beta) (PtdIns-3-kinase regulatory subunit beta) (Phosphatidylinositol 3-kinase 85 kDa regulatory subunit beta) (PI3-kinase subunit p85-beta) (PtdIns-3-kinase regulatory subunit p85-beta)	728	81545	2.54	25	0	ND	30321702	3	0	0	0	19	0	0
Q9NTJ5	SACM1L KIAA0851 SAC1	SACM1L	Phosphatidylinositol-3-phosphatase SAC1 (EC 3.1.3.64) (Phosphatidylinositol-4-phosphate phosphatase) (Suppressor of actin mutations 1-like protein)	587	66967	53.4	21	1	205	28714690	1	0	0	0	1	0	1
Q16822	PCK2 PEPCK2	PCK2	Phosphoenolpyruvate carboxykinase [GTP], mitochondrial (PEPCK-M) (EC 4.1.1.32)	640	70699	72.3	11	1	89	28714690	1	0	0	0	11	0	2
P36871	PGM1	PGM1	Phosphoglucomutase-1 (PGM 1) (EC 5.4.2.2) (Glucose phosphomutase 1)	562	61449	131	16	2	428, 430	28714690	4	0	0	0	30	0	4
P00558	PGK1 PGKA MIG10 OK/SW-cl.110	PGK1	Phosphoglycerate kinase 1 (EC 2.7.2.3) (Cell migration-inducing gene 10 protein) (Primer recognition protein 2) (PRP 2)	417	44615	1618	4	4	76, 161, 196, 324	19741252;17497906; 28714690	30	0	0	0	23	0	27
P18669	PGAM1 PGAMA CDABP0006	PGAM1	Phosphoglycerate mutase 1 (EC 5.4.2.11) (EC 5.4.2.4) (BPG-dependent PGAM 1) (Phosphoglycerate mutase isozyme B) (PGAM-B)	254	28804	758	8	3	50, 92, 142	17497906;19741252;28714690	7	0	0	0	14	0	9
P15259	PGAM2 PGAMM	PGAM2	Phosphoglycerate mutase 2 (EC 5.4.2.11) (EC 5.4.2.4) (BPG-dependent PGAM 2) (Muscle-specific phosphoglycerate mutase) (Phosphoglycerate mutase isozyme M) (PGAM-M)	253	28766	89.2	6	1	92	28714690	3	0	0	0	9	0	4
O60256	PRPSAP2	PRPSAP2	Phosphoribosyl pyrophosphate synthase-associated protein 2 (PRPP synthase-associated protein 2) (41 kDa phosphoribosypyrophosphate synthetase-associated protein) (PAP41)	369	40926	83	8	1	52	19741252	3	0	0	0	10	0	3
P20020	ATP2B1 PMCA1	ATP2B1	Plasma membrane calcium-transporting ATPase 1 (EC 7.2.2.10) (Plasma membrane calcium ATPase isoform 1) (PMCA1) (Plasma membrane calcium pump isoform 1)	1220	134685	27.8	22	1	220	28714690	3	0	0	0	43	0	17
P00747	PLG	PLG	Plasminogen (EC 3.4.21.7) [Cleaved into: Plasmin heavy chain A; Activation peptide; Angiostatin; Plasmin heavy chain A, short form; Plasmin light chain B]	810	90569	1119	30	2	416, 425	2996892	0	0	0	0	14	0	0
P13796	LCP1 PLS2	LCP1	Plastin-2 (L-plastin) (LC64P) (Lymphocyte cytosolic protein 1) (LCP-1)	627	70288	320	17	1	598	19741252	12	0	0	0	32	0	18
P16284	PECAM1	PECAM1	Platelet endothelial cell adhesion molecule (PECAM-1) (EndoCAM) (GPIIA') (PECA1) (CD antigen CD31)	738	82522	14	22	1	713	12207897	0	0	0	0	18	0	0
Q9Y2H5	PLEKHA6 KIAA0969 PEPP3	PLEKHA6	Pleckstrin homology domain-containing family A member 6 (PH domain-containing family A member 6) (Phosphoinositol 3-phosphate-binding protein 3) (PEPP-3)	1048	117128	5.13	33	1	930	28714690	0	0	0	0	56	0	0
Q15149	PLEC PLEC1	PLEC	Plectin (PCN) (PLTN) (Hemidesmosomal protein 1) (HD1) (Plectin-1)	4684	531791	290	100	12	204, 396, 661, 1453, 2971, 3033, 3626, 3630, 3961, 3983, 4393, 4529	28714690	20	6	0	0	170	0	45
O43660	PLRG1	PLRG1	Pleiotropic regulator 1	514	57194	42.7	14	1	77	19741252	2	0	0	1	11	0	13
O15031	PLXNB2 KIAA0315	PLXNB2	Plexin-B2 (MM1)	1838	205127	6.67	63	3	1656, 1801, 1802	28714690	0	0	0	0	22	0	9
P09874	PARP1 ADPRT PPOL	PARP1	Poly [ADP-ribose] polymerase 1 (PARP-1) (EC 2.4.2.30) (ADP-ribosyltransferase diphtheria toxin-like 1) (ARTD1) (DNA ADP-ribosyltransferase PARP1) (EC 2.4.2.-) (NAD(+) ADP-ribosyltransferase 1) (ADPRT 1) (Poly[ADP-ribose] synthase 1) (Protein poly-ADP-ribosyltransferase PARP1) (EC 2.4.2.-) [Cleaved into: Poly [ADP-ribose] polymerase 1, processed C-terminus (Poly [ADP-ribose] polymerase 1, 89-kDa f…	1014	113084	304	32	3	117, 639, 645	28714690	18	2	0	0	39	2	42
Q15365	PCBP1	PCBP1	Poly(rC)-binding protein 1 (Alpha-CP1) (Heterogeneous nuclear ribonucleoprotein E1) (hnRNP E1) (Nucleic acid-binding protein SUB2.3)	356	37498	259	5	1	183	19741252	2	0	0	0	35	0	7
P11940	PABPC1 PAB1 PABP PABP1 PABPC2	PABPC1	Polyadenylate-binding protein 1 (PABP-1) (Poly(A)-binding protein 1)	636	70671	219	19	7	54, 56, 116, 140, 291, 297, 382	28714690	8	13	0	0	34	0	30
Q9H074	PAIP1	PAIP1	Polyadenylate-binding protein-interacting protein 1 (PABP-interacting protein 1) (PAIP-1) (Poly(A)-binding protein-interacting protein 1)	479	53525	25.3	19	1	386	19741252	0	4	0	0	12	0	1
Q9Y2S7	POLDIP2 PDIP38 POLD4 HSPC017	POLDIP2	Polymerase delta-interacting protein 2 (38 kDa DNA polymerase delta interaction protein) (p38)	368	42033	5.52	13	2	77, 90	28714690	0	0	0	0	6	0	1
P26599	PTBP1 PTB	PTBP1	Polypyrimidine tract-binding protein 1 (PTB) (57 kDa RNA-binding protein PPTB-1) (Heterogeneous nuclear ribonucleoprotein I) (hnRNP I)	557	59633	574	10	2	247, 430	19741252	8	0	1	0	22	0	18
Q8TCS8	PNPT1 PNPASE	PNPT1	Polyribonucleotide nucleotidyltransferase 1, mitochondrial (EC 2.7.7.8) (3'-5' RNA exonuclease OLD35) (PNPase old-35) (Polynucleotide phosphorylase 1) (PNPase 1) (Polynucleotide phosphorylase-like protein)	783	85951	42.8	21	1	735	28714690	10	1	0	0	21	0	2
P0CG48/ P0CG49	UBC/ Ubb	UBC/ Ubb	Polyubiquitin-C /Polyubiquitin-B [Cleaved into: Ubiquitin]	305	34369	750	9/ 9	1	59	30268931	0	0	0	0	0	0	0
Q6P2Q9	PRPF8 PRPC8	PRPF8	Pre-mRNA-processing-splicing factor 8 (220 kDa U5 snRNP-specific protein) (PRP8 homolog) (Splicing factor Prp8) (p220)	2335	273600	71.6	104	3	1204, 1371, 2294	19741252;28714690	2	3	0	0	37	0	54
Q8NAV1	PRPF38A	PRPF38A	Pre-mRNA-splicing factor 38A	312	37477	19.5	13	1	169	28714690	1	0	0	0	20	0	1
Q9ULR0	ISY1 KIAA1160	ISY1	Pre-mRNA-splicing factor ISY1 homolog	285	32992	9.91	10	1	267	28714690	1	0	0	0	6	0	0
Q9NW64	RBM22 ZC3H16 199G4	RBM22	Pre-mRNA-splicing factor RBM22 (RNA-binding motif protein 22) (Zinc finger CCCH domain-containing protein 16)	420	46896	19.6	15	2	202, 203	28714690	1	1	0	0	14	0	2
Q15007	WTAP KIAA0105	WTAP	Pre-mRNA-splicing regulator WTAP (Female-lethal(2)D homolog) (hFL(2)D) (WT1-associated protein) (Wilms tumor 1-associating protein)	396	44244	15	8	1	44	28714690	0	0	0	0	23	0	6
Q8IY81	FTSJ3 SB92	FTSJ3	pre-rRNA 2'-O-ribose RNA methyltransferase FTSJ3 (EC 2.1.1.-) (Protein ftsJ homolog 3) (Putative rRNA methyltransferase 3)	847	96558	25.5	13	1	692	28714690	4	0	0	0	37	0	4
O43709	BUD23 MERM1 WBSCR22 HUSSY-03 PP3381	BUD23	Probable 18S rRNA (guanine-N(7))-methyltransferase (EC 2.1.1.-) (Bud site selection protein 23 homolog) (Metastasis-related methyltransferase 1) (Williams-Beuren syndrome chromosomal region 22 protein) (rRNA methyltransferase and ribosome maturation factor)	281	31880	14	11	1	272	19741252	0	0	0	0	4	0	5
Q7L014	DDX46 KIAA0801	DDX46	Probable ATP-dependent RNA helicase DDX46 (EC 3.6.4.13) (DEAD box protein 46) (PRP5 homolog)	1031	117362	57.1	25	2	932, 1020	19741252;28714690	12	0	0	0	36	0	6
P07737	PFN1	PFN1	Profilin-1 (Epididymis tissue protein Li 184a) (Profilin I)	140	15054	4371	5	2	60, 129	19741252	6	0	0	0	22	0	8
P35080	PFN2	PFN2	Profilin-2 (Profilin II)	140	15046	141	7	1	99	19741252	1	0	0	0	4	0	2
Q6TCH7	PAQR3	PAQR3	Progestin and adipoQ receptor family member 3 (Progestin and adipoQ receptor family member III) (Raf kinase trapping to Golgi) (RKTG)	311	36217	0.127	26	1	33	19741252	0	0	0	0	8	0	1
Q8WUM4	PDCD6IP AIP1 ALIX KIAA1375	PDCD6IP	Programmed cell death 6-interacting protein (PDCD6-interacting protein) (ALG-2-interacting protein 1) (ALG-2-interacting protein X) (Hp95)	868	96023	126	33	4	71, 72, 291, 294	28714690	6	2	0	0	25	0	13
O14737	PDCD5 TFAR19	PDCD5	Programmed cell death protein 5 (TF-1 cell apoptosis-related protein 19) (Protein TFAR19)	125	14285	123	3	1	73	19741252	1	0	0	0	8	0	7
O75340	PDCD6 ALG2	PDCD6	Programmed cell death protein 6 (Apoptosis-linked gene 2 protein homolog) (ALG-2)	191	21868	163	8	1	91	28714690	0	0	0	0	6	0	1
P12004	PCNA	PCNA	Proliferating cell nuclear antigen (PCNA) (Cyclin)	261	28769	342	7	1	60	19741252	6	0	0	0	6	1	11
P13674	P4HA1 P4HA	P4HA1	Prolyl 4-hydroxylase subunit alpha-1 (4-PH alpha-1) (EC 1.14.11.2) (Procollagen-proline,2-oxoglutarate-4-dioxygenase subunit alpha-1)	534	61049	63.6	22	2	247, 250	28714690	1	0	0	0	4	0	0
O15460	P4HA2 UNQ290/PRO330	P4HA2	Prolyl 4-hydroxylase subunit alpha-2 (4-PH alpha-2) (EC 1.14.11.2) (Procollagen-proline,2-oxoglutarate-4-dioxygenase subunit alpha-2)	535	60902	24	24	3	249, 341, 342	28714690	0	0	0	0	6	0	7
Q02297/ Q02297-6	NRG1 GGF HGL HRGA NDF SMDF	NRG1	Pro-neuregulin-1, membrane-bound isoform (Pro-NRG1) [Cleaved into: Neuregulin-1 (Acetylcholine receptor-inducing activity) (ARIA) (Breast cancer cell differentiation factor p45) (Glial growth factor) (Heregulin) (HRG) (Neu differentiation factor) (Sensory and motor neuron-derived factor)]	640	70392	0.909	12/ 14	3	208 /224, 230	19741252;16980377	0	0	0	0	0	0	0
P07602	PSAP GLBA SAP1	PSAP	Prosaposin (Proactivator polypeptide) [Cleaved into: Saposin-A (Protein A); Saposin-B-Val; Saposin-B (Cerebroside sulfate activator) (CSAct) (Dispersin) (Sphingolipid activator protein 1) (SAP-1) (Sulfatide/GM1 activator); Saposin-C (A1 activator) (Co-beta-glucosidase) (Glucosylceramidase activator) (Sphingolipid activator protein 2) (SAP-2); Saposin-D (Component C) (Protein C)]	524	58113	413	12	1	113	28714690	1	0	0	2	4	0	5
Q16647	PTGIS CYP8 CYP8A1	PTGIS	Prostacyclin synthase (EC 5.3.99.4) (Hydroperoxy icosatetraenoate dehydratase) (EC 4.2.1.152) (Prostaglandin I2 synthase)	500	57104	1.93	17	3	83, 421, 430	16115610	0	0	0	0	1	0	0
P23219	PTGS1 COX1	PTGS1	Prostaglandin G/H synthase 1 (EC 1.14.99.1) (Cyclooxygenase-1) (COX-1) (Prostaglandin H2 synthase 1) (PGH synthase 1) (PGHS-1) (PHS 1) (Prostaglandin-endoperoxide synthase 1)	599	68686	18.8	27	1	384	33339104	0	0	0	0	3	0	0
P35354	PTGS2 COX2	PTGS2	Prostaglandin G/H synthase 2 (EC 1.14.99.1) (Cyclooxygenase-2) (COX-2) (PHS II) (Prostaglandin H2 synthase 2) (PGH synthase 2) (PGHS-2) (Prostaglandin-endoperoxide synthase 2)	604	68996	0.863	28	1	371	9202025;19741252	0	0	0	0	2	0	0
Q06323	PSME1 IFI5111	PSME1	Proteasome activator complex subunit 1 (11S regulator complex subunit alpha) (REG-alpha) (Activator of multicatalytic protease subunit 1) (Interferon gamma up-regulated I-5111 protein) (IGUP I-5111) (Proteasome activator 28 subunit alpha) (PA28a) (PA28alpha)	249	28723	418	7	0	ND	14684358	3	0	0	0	4	0	6
Q9UL46	PSME2	PSME2	Proteasome activator complex subunit 2 (11S regulator complex subunit beta) (REG-beta) (Activator of multicatalytic protease subunit 2) (Proteasome activator 28 subunit beta) (PA28b) (PA28beta)	239	27402	191	8	1	187	16777052	1	1	0	0	3	0	5
P25787	PSMA2 HC3 PSC3	PSMA2	Proteasome subunit alpha type-2 (Macropain subunit C3) (Multicatalytic endopeptidase complex subunit C3) (Proteasome component C3)	234	25899	264	14	2	178, 229	16777052;19741252;28714690	3	0	0	0	14	0	11
P25788	PSMA3 HC8 PSC8	PSMA3	Proteasome subunit alpha type-3 (Macropain subunit C8) (Multicatalytic endopeptidase complex subunit C8) (Proteasome component C8)	255	28433	263	13	1	8	19741252	6	0	0	0	10	0	12
P60900	PSMA6 PROS27	PSMA6	Proteasome subunit alpha type-6 (27 kDa prosomal protein) (PROS-27) (p27K) (Macropain iota chain) (Multicatalytic endopeptidase complex iota chain) (Proteasome iota chain)	246	27399	265	10	2	105, 107	28714690	5	0	0	0	15	0	13
P20618	PSMB1 PSC5	PSMB1	Proteasome subunit beta type-1 (Macropain subunit C5) (Multicatalytic endopeptidase complex subunit C5) (Proteasome component C5) (Proteasome gamma chain)	241	26489	322	11	1	158	19741252	3	0	0	0	16	0	9
P28072	PSMB6 LMPY Y	PSMB6	Proteasome subunit beta type-6 (EC 3.4.25.1) (Macropain delta chain) (Multicatalytic endopeptidase complex delta chain) (Proteasome delta chain) (Proteasome subunit Y)	239	25358	143	9	1	59	19741252	1	0	0	0	10	0	3
O14744	PRMT5 HRMT1L5 IBP72 JBP1 SKB1	PRMT5	Protein arginine N-methyltransferase 5 (PRMT5) (EC 2.1.1.320) (72 kDa ICln-binding protein) (Histone-arginine N-methyltransferase PRMT5) (Jak-binding protein 1) (Shk1 kinase-binding protein 1 homolog) (SKB1 homolog) (SKB1Hs) [Cleaved into: Protein arginine N-methyltransferase 5, N-terminally processed]	637	72684	100	22	1	179	19741252	1	0	0	0	10	0	9
P41223	BUD31 EDG2	BUD31	Protein BUD31 homolog (Protein EDG-2) (Protein G10 homolog)	144	17000	61.4	6	2	59, 65	28714690	1	0	0	0	2	0	6
Q9UKY7	CDV3 H41	CDV3	Protein CDV3 homolog	258	27335	213	5	1	95	19741252	1	1	0	0	29	0	4
P07237	P4HB ERBA2L PDI PDIA1 PO4DB	P4HB	Protein disulfide-isomerase (PDI) (EC 5.3.4.1) (Cellular thyroid hormone-binding protein) (Prolyl 4-hydroxylase subunit beta) (p55)	508	57116	817	12	1	327	28714690	8	0	0	1	7	0	8
P30101	PDIA3 ERP57 ERP60 GRP58	PDIA3	Protein disulfide-isomerase A3 (EC 5.3.4.1) (58 kDa glucose-regulated protein) (58 kDa microsomal protein) (p58) (Disulfide isomerase ER-60) (Endoplasmic reticulum resident protein 57) (ER protein 57) (ERp57) (Endoplasmic reticulum resident protein 60) (ER protein 60) (ERp60)	505	56782	711	19	7	67, 95, 100, 115, 356, 445, 479	21156839;19741252;28714690	4	1	0	4	20	0	7
P13667	PDIA4 ERP70 ERP72	PDIA4	Protein disulfide-isomerase A4 (EC 5.3.4.1) (Endoplasmic reticulum resident protein 70) (ER protein 70) (ERp70) (Endoplasmic reticulum resident protein 72) (ER protein 72) (ERp-72) (ERp72)	645	72932	201	27	4	252, 273, 278, 595	28714690	8	0	0	1	16	0	6
Q9Y2G0	EFR3B KIAA0953	EFR3B	Protein EFR3 homolog B	817	92487	0.428	26	1	669	25814781	2	0	0	0	6	0	1
P49257	LMAN1 ERGIC53 F5F8D	LMAN1	Protein ERGIC-53 (ER-Golgi intermediate compartment 53 kDa protein) (Gp58) (Intracellular mannose-specific lectin MR60) (Lectin mannose-binding 1)	510	57549	143	13	2	289, 362	28714690	0	0	0	5	3	0	3
Q92520	FAM3C ILEI GS3786	FAM3C	Protein FAM3C (Interleukin-like EMT inducer)	227	24680	77.2	5	1	121	28714690	1	0	0	0	1	0	3
Q52LJ0	FAM98B	FAM98B	Protein FAM98B	433	45547	40.4	8	1	25	19741252	2	0	0	0	6	0	1
P28290	ITPRID2 CS1 KIAA1927 KRAP SSFA2	ITPRID2	Protein ITPRID2 (Cleavage signal-1 protein) (CS-1) (ITPR-interacting domain-containing protein 2) (Ki-ras-induced actin-interacting protein) (Sperm-specific antigen 2)	1259	138386	8.76	20	1	775	28714690	2	0	0	0	96	0	20
Q3MHD2	LSM12	LSM12	Protein LSM12	195	21701	30	5	1	8	19741252	1	0	0	0	5	0	2
O75323	NIPSNAP2 GBAS	NIPSNAP2	Protein NipSnap homolog 2 (NipSnap2) (Glioblastoma-amplified sequence)	286	33743	54.5	13	2	130, 134	28714690	2	1	0	0	7	0	1
P49757	NUMB C14orf41	NUMB	Protein numb homolog (h-Numb) (Protein S171)	651	70804	25.1	6	1	43	28714690	0	0	0	0	26	0	1
Q9NZW5	PALS2 MPP6 VAM1	PALS2	Protein PALS2 (MAGUK p55 subfamily member 6) (Membrane protein, palmitoylated 6) (Veli-associated MAGUK 1) (VAM-1)	540	61117	15.8	14	1	404	28714690	0	1	0	0	19	0	4
O14974	PPP1R12A	PPP1R12A	Protein phosphatase 1 regulatory subunit 12A	1030	115281	58.2	24	2	890, 901	28714690	6	2	0	0	115	0	2
Q08209	PPP3CA CALNA CNA	PPP3CA	Protein phosphatase 3 catalytic subunit alpha (EC 3.1.3.16) (CAM-PRP catalytic subunit) (Calcineurin A alpha) (Calmodulin-dependent calcineurin A subunit alpha isoform) (CNA alpha) (Serine/threonine-protein phosphatase 2B catalytic subunit alpha isoform)	521	58688	28.9	18	1	224	19741252	0	0	0	0	6	0	6
Q9Y570	PPME1 PME1 PP2593 PRO0750	PPME1	Protein phosphatase methylesterase 1 (PME-1) (EC 3.1.1.89)	386	42315	51.2	5	1	297	28714690	2	1	0	0	9	0	1
Q8WVV4	POF1B	POF1B	Protein POF1B (Premature ovarian failure protein 1B)	589	68065	7.07	24	1	256	28714690	0	0	0	0	2	0	0
Q14690	PDCD11 KIAA0185	PDCD11	Protein RRP5 homolog (NF-kappa-B-binding protein) (NFBP) (Programmed cell death protein 11)	1871	208701	15.4	39	1	447	28714690	2	1	0	0	30	0	5
O43819	SCO2	SCO2	Protein SCO2 homolog, mitochondrial	266	29810	5.88	9	1	180	28714690	0	1	0	0	5	0	1
Q14160	SCRIB CRIB1 KIAA0147 LAP4 SCRB1 VARTUL	SCRIB	Protein scribble homolog (Scribble) (hScrib) (Protein LAP4)	1630	174915	25.5	12	1	1360	28714690	0	0	0	0	80	0	8
Q01105	SET	SET	Protein SET (HLA-DR-associated protein II) (Inhibitor of granzyme A-activated DNase) (IGAAD) (PHAPII) (Phosphatase 2A inhibitor I2PP2A) (I-2PP2A) (Template-activating factor I) (TAF-I)	290	33489	628	7	2	140, 146	28714690	9	0	0	0	10	0	8
Q15436	SEC23A	SEC23A	Protein transport protein Sec23A (hSec23A) (SEC23-related protein A)	765	86161	55	25	1	705	28714690	0	0	0	0	8	0	6
O94979	SEC31A KIAA0905 SEC31L1 HSPC275 HSPC334	SEC31A	Protein transport protein Sec31A (ABP125) (ABP130) (SEC31-like protein 1) (SEC31-related protein A) (Web1-like protein)	1220	133015	143	28	1	489	28714690	1	1	0	0	26	0	8
P60468	SEC61B	SEC61B	Protein transport protein Sec61 subunit beta	96	9974	63.1	2	1	59	19741252	0	0	0	0	13	0	0
P21980	TGM2	TGM2	Protein-glutamine gamma-glutamyltransferase 2 (EC 2.3.2.13) (Erythrocyte transglutaminase) (Heart G alpha(h)) (hhG alpha(h)) (Isopeptidase TGM2) (EC 3.4.-.-) (Protein G alpha(h)) (G(h)) (Protein-glutamine deamidase TGM2) (EC 3.5.1.44) (Protein-glutamine dopaminyltransferase TGM2) (EC 2.3.1.-) (Protein-glutamine histaminyltransferase TGM2) (EC 2.3.1.-) (Protein-glutamine noradrenalinyltransferase …	687	77329	168	23	1	445	28714690	1	0	0	0	13	0	0
P00734	F2	F2	Prothrombin (EC 3.4.21.5) (Coagulation factor II) [Cleaved into: Activation peptide fragment 1; Activation peptide fragment 2; Thrombin light chain; Thrombin heavy chain]	622	70037	1352	21	1	553	1988465	1	0	0	0	5	0	0
P12931	SRC SRC1	SRC	Proto-oncogene tyrosine-protein kinase Src (EC 2.7.10.2) (Proto-oncogene c-Src) (pp60c-src) (p60-Src)	536	59835	81.9	23	0	ND	10845713	1	0	0	0	34	0	1
Q8IWL2	SFTPA1 COLEC4 PSAP SFTP1 SFTPA SFTPA1B	SFTPA1	Pulmonary surfactant-associated protein A1 (PSP-A) (PSPA) (SP-A) (SP-A1) (35 kDa pulmonary surfactant-associated protein) (Alveolar proteinosis protein) (Collectin-4)	248	26242	3.86	8	4	181, 184, 186, 240	8914938;10781434	0	0	0	0	2	0	0
P35247	SFTPD COLEC7 PSPD SFTP4	SFTPD	Pulmonary surfactant-associated protein D (PSP-D) (SP-D) (Collectin-7) (Lung surfactant protein D)	375	37728	2.74	5	3	248, 326, 334	19126597	0	0	0	0	2	0	0
A6NEC2	NPEPPSL1	NPEPPSL1	Puromycin-sensitive aminopeptidase-like protein (EC 3.4.11.-)	478	53747	0	19	3	173, 295, 300	28714690	1	0	0	0	9	0	11
Q58FF8	HSP90AB2P HSP90BB	HSP90AB2P	Putative heat shock protein HSP 90-beta 2 (Heat shock protein 90-beta b) (Heat shock protein 90Bb)	381	44349	0	15	3	56, 198, 260	19741252	0	0	0	0	12	0	0
Q96A73	KIAA1191 P33MONOX	KIAA1191	Putative monooxygenase p33MONOX (EC 1.-.-.-) (Brain-derived rescue factor p60MONOX) (Flavin monooxygenase motif-containing protein of 33 kDa)	305	33247	2.39	7	2	234, 244	28714690	0	0	0	0	15	0	0
Q8NHP8	PLBD2	PLBD2	Putative phospholipase B-like 2 (EC 3.1.1.-) (76 kDa protein) (p76) (LAMA-like protein 2) (Lamina ancestor homolog 2) (Phospholipase B domain-containing protein 2) [Cleaved into: Putative phospholipase B-like 2 32 kDa form; Putative phospholipase B-like 2 45 kDa form]	589	65472	9.22	25	1	481	28714690	0	0	0	0	11	0	2
O94903	PLPBP PROSC	PLPBP	Pyridoxal phosphate homeostasis protein (PLP homeostasis protein) (Proline synthase co-transcribed bacterial homolog protein) (Pyridoxal phosphate-binding protein)	275	30344	54.7	3	1	69	19741252	1	0	0	0	12	0	0
P08559	PDHA1 PHE1A	PDHA1	Pyruvate dehydrogenase E1 component subunit alpha, somatic form, mitochondrial (EC 1.2.4.1) (PDHE1-A type I)	390	43296	117	18	1	227	28714690	9	0	0	0	18	0	0
P11177	PDHB PHE1B	PDHB	Pyruvate dehydrogenase E1 component subunit beta, mitochondrial (PDHE1-B) (EC 1.2.4.1)	359	39233	159	23	0	ND	21156839;29303599	4	0	0	0	6	0	1
P14618	PKM OIP3 PK2 PK3 PKM2	PKM	Pyruvate kinase PKM (EC 2.7.1.40) (Cytosolic thyroid hormone-binding protein) (CTHBP) (Opa-interacting protein 3) (OIP-3) (Pyruvate kinase 2/3) (Pyruvate kinase muscle isozyme) (Threonine-protein kinase PKM2) (EC 2.7.11.1) (Thyroid hormone-binding protein 1) (THBP1) (Tumor M2-PK) (Tyrosine-protein kinase PKM2) (EC 2.7.10.2) (p58)	531	57937	3908	9	6	105, 148, 161, 175, 370, 390	17497906;19741252;15851474;28714690	23	1	0	0	44	0	31
P50395	GDI2 RABGDIB	GDI2	Rab GDP dissociation inhibitor beta (Rab GDI beta) (Guanosine diphosphate dissociation inhibitor 2) (GDI-2)	445	50663	496	26	2	111, 229	19741252;17497906	9	1	0	0	28	0	14
P35241	RDX	RDX	Radixin	583	68564	244	14	1	270	28714690	6	0	0	0	13	0	21
Q13283	G3BP1 G3BP	G3BP1	Ras GTPase-activating protein-binding protein 1 (G3BP-1) (EC 3.6.4.12) (EC 3.6.4.13) (ATP-dependent DNA helicase VIII) (hDH VIII) (GAP SH3 domain-binding protein 1)	466	52164	248	9	1	125	28714690	2	8	0	0	23	0	10
Q9UN86	G3BP2 KIAA0660	G3BP2	Ras GTPase-activating protein-binding protein 2 (G3BP-2) (GAP SH3 domain-binding protein 2)	482	54121	76.4	11	1	29	19741252	1	4	0	0	16	0	4
P46940	IQGAP1 KIAA0051	IQGAP1	Ras GTPase-activating-like protein IQGAP1 (p195)	1657	189252	145	62	9	133, 140, 172, 497, 579, 1478, 1520, 1526, 1527	28714690	19	3	0	0	55	0	20
P63000	RAC1 TC25 MIG5	RAC1	Ras-related C3 botulinum toxin substrate 1 (EC 3.6.5.2) (Cell migration-inducing gene 5 protein) (Ras-like protein TC25) (p21-Rac1)	192	21450	177	8	1	32	33248422	0	2	0	0	7	0	9
P15153	RAC2	RAC2	Ras-related C3 botulinum toxin substrate 2 (GX) (Small G protein) (p21-Rac2)	192	21429	204	8	1	154	28714690	1	2	0	0	4	0	6
P51149	RAB7A RAB7	RAB7A	Ras-related protein Rab-7a (EC 3.6.5.2)	207	23490	323	6	1	28	19741252	0	0	0	0	11	0	9
P61224	RAP1B OK/SW-cl.11	RAP1B	Ras-related protein Rap-1b (EC 3.6.5.2) (GTP-binding protein smg p21B)	184	20825	753	6	3	32, 40, 159	28714690	0	1	0	0	6	0	2
P10114	RAP2A	RAP2A	Ras-related protein Rap-2a (EC 3.6.5.2) (RbBP-30)	183	20615	13	7	1	32	28714690	0	0	0	0	3	0	2
P63244	RACK1 GNB2L1 HLC7 PIG21	RACK1	Receptor of activated protein C kinase 1 (Cell proliferation-inducing gene 21 protein) (Guanine nucleotide-binding protein subunit beta-2-like 1) (Guanine nucleotide-binding protein subunit beta-like protein 12.3) (Human lung cancer oncogene 7 protein) (HLC-7) (Receptor for activated C kinase) (Small ribosomal subunit protein RACK1) [Cleaved into: Receptor of activated protein C kinase 1, N-termi…	317	35077	1209	6	6	52, 140, 194, 228, 246, 302	19741252;28714690	3	1	0	0	25	0	16
Q12913	PTPRJ DEP1	PTPRJ	Receptor-type tyrosine-protein phosphatase eta (Protein-tyrosine phosphatase eta) (R-PTP-eta) (EC 3.1.3.48) (Density-enhanced phosphatase 1) (DEP-1) (HPTP eta) (Protein-tyrosine phosphatase receptor type J) (R-PTP-J) (CD antigen CD148)	1337	145941	6.77	54	1	1058	28714690	1	0	0	0	16	0	0
Q92900	UPF1 KIAA0221 RENT1	UPF1	Regulator of nonsense transcripts 1 (EC 3.6.4.12) (EC 3.6.4.13) (ATP-dependent helicase RENT1) (Nonsense mRNA reducing factor 1) (NORF1) (Up-frameshift suppressor 1 homolog) (hUpf1)	1129	124345	56.7	38	1	946	19741252	2	1	0	0	26	0	15
P35250	RFC2	RFC2	Replication factor C subunit 2 (Activator 1 40 kDa subunit) (A1 40 kDa subunit) (Activator 1 subunit 2) (Replication factor C 40 kDa subunit) (RF-C 40 kDa subunit) (RFC40)	354	39157	37.2	9	1	322	19741252	3	0	0	0	11	0	7
Q15293	RCN1 RCN	RCN1	Reticulocalbin-1	331	38890	102	11	2	115, 278	28714690	3	2	0	0	13	0	6
P10276	RARA NR1B1	RARA	Retinoic acid receptor alpha (RAR-alpha) (Nuclear receptor subfamily 1 group B member 1)	462	50771	1.23	12	3	208, 277, 362	10694383	0	0	0	0	8	3	0
Q9HBH5	RDH14 PAN2 SDR7C4 UNQ529/PRO1072	RDH14	Retinol dehydrogenase 14 (EC 1.1.1.300) (Alcohol dehydrogenase PAN2) (Short chain dehydrogenase/reductase family 7C member 4)	336	36865	8.32	7	2	197, 302	28714690	0	0	0	0	5	0	0
P52566	ARHGDIB GDIA2 GDID4 RAP1GN1	ARHGDIB	Rho GDP-dissociation inhibitor 2 (Rho GDI 2) (Ly-GDI) (Rho-GDI beta)	201	22988	670	8	1	24	19741252	12	0	0	0	11	0	11
Q13017	ARHGAP5 RHOGAP5	ARHGAP5	Rho GTPase-activating protein 5 (Rho-type GTPase-activating protein 5) (p190-B)	1502	172460	3.48	50	1	550	16777052	2	0	0	0	34	0	0
Q8IUC4	RHPN2	RHPN2	Rhophilin-2 (76 kDa RhoB effector protein) (GTP-Rho-binding protein 2) (p76RBE)	686	76993	2.04	21	1	258	16777052	0	0	0	0	14	0	1
P84095	RHOG ARHG	RHOG	Rho-related GTP-binding protein RhoG	191	21309	71.4	7	1	154	28714690	0	0	0	0	5	0	3
O75792	RNASEH2A RNASEHI RNHIA	RNASEH2A	Ribonuclease H2 subunit A (RNase H2 subunit A) (EC 3.1.26.4) (Aicardi-Goutieres syndrome 4 protein) (AGS4) (RNase H(35)) (Ribonuclease HI large subunit) (RNase HI large subunit) (Ribonuclease HI subunit A)	299	33395	18.6	10	1	172	19741252	1	0	0	0	15	0	7
O43159	RRP8 KIAA0409 NML hucep-1	RRP8	Ribosomal RNA-processing protein 8 (EC 2.1.1.-) (Cerebral protein 1) (Nucleomethylin)	456	50715	8.51	4	2	253, 259	28714690	1	0	0	0	20	0	0
Q08J23	NSUN2 SAKI TRM4	NSUN2	RNA cytosine C(5)-methyltransferase NSUN2 (EC 2.1.1.-) (Myc-induced SUN domain-containing protein) (Misu) (NOL1/NOP2/Sun domain family member 2) (Substrate of AIM1/Aurora kinase B) (mRNA cytosine C(5)-methyltransferase) (EC 2.1.1.-) (tRNA cytosine C(5)-methyltransferase) (EC 2.1.1.-, EC 2.1.1.203) (tRNA methyltransferase 4 homolog) (hTrm4)	767	86471	80.1	16	1	646	19741252	4	0	0	0	33	0	20
P38159	RBMX HNRPG RBMXP1	RBMX	RNA-binding motif protein, X chromosome (Glycoprotein p43) (Heterogeneous nuclear ribonucleoprotein G) (hnRNP G) [Cleaved into: RNA-binding motif protein, X chromosome, N-terminally processed]	391	42332	207	27	3	304, 310, 313	19741252;28714690	5	11	0	0	77	0	6
Q9NTZ6	RBM12 KIAA0765 HRIHFB2091	RBM12	RNA-binding protein 12 (RNA-binding motif protein 12) (SH3/WW domain anchor protein in the nucleus) (SWAN)	932	97395	21.6	11	1	371	28714690	2	0	0	0	16	0	1
Q96PK6	RBM14 SIP	RBM14	RNA-binding protein 14 (Paraspeckle protein 2) (PSP2) (RNA-binding motif protein 14) (RRM-containing coactivator activator/modulator) (Synaptotagmin-interacting protein) (SYT-interacting protein)	669	69492	105	47	4	273, 648, 652, 655	19741252;28714690	2	1	4	0	63	0	4
P98179	RBM3 RNPL	RBM3	RNA-binding protein 3 (RNA-binding motif protein 3) (RNPL)	157	17170	172	12	5	117, 118, 125, 127, 129	28714690	0	9	0	0	16	0	0
P35637	FUS TLS	FUS	RNA-binding protein FUS (75 kDa DNA-pairing protein) (Oncogene FUS) (Oncogene TLS) (POMp75) (Translocated in liposarcoma protein)	526	53426	248	36	1	468	19741252	1	14	1	0	19	0	3
Q9Y230	RUVBL2 INO80J TIP48 TIP49B CGI-46	RUVBL2	RuvB-like 2 (EC 3.6.4.12) (48 kDa TATA box-binding protein-interacting protein) (48 kDa TBP-interacting protein) (51 kDa erythrocyte cytosolic protein) (ECP-51) (INO80 complex subunit J) (Repressing pontin 52) (Reptin 52) (TIP49b) (TIP60-associated protein 54-beta) (TAP54-beta)	463	51157	176	9	1	430	19741252	4	0	0	0	16	1	15
Q15413	RYR3 HBRR	RYR3	Ryanodine receptor 3 (RYR-3) (RyR3) (Brain ryanodine receptor-calcium release channel) (Brain-type ryanodine receptor) (Type 3 ryanodine receptor)	4870	552042	0.055	149	1	2577	15851474	1	0	0	0	33	0	1
P31153	MAT2A AMS2 MATA2	MAT2A	S-adenosylmethionine synthase isoform type-2 (AdoMet synthase 2) (EC 2.5.1.6) (Methionine adenosyltransferase 2) (MAT 2) (Methionine adenosyltransferase II) (MAT-II)	395	43661	132	15	2	235, 242	28714690	2	0	0	0	10	0	11
P16615	ATP2A2 ATP2B	ATP2A2	Sarcoplasmic/endoplasmic reticulum calcium ATPase 2 (SERCA2) (SR Ca(2+)-ATPase 2) (EC 7.2.2.10) (Calcium pump 2) (Calcium-transporting ATPase sarcoplasmic reticulum type, slow twitch skeletal muscle isoform) (Endoplasmic reticulum class 1/2 Ca(2+) ATPase)	1042	114757	98.8	19	6	122, 130, 497, 586, 753, 990	30268931	4	0	0	0	36	2	25
Q93084	ATP2A3	ATP2A3	Sarcoplasmic/endoplasmic reticulum calcium ATPase 3 (SERCA3) (SR Ca(2+)-ATPase 3) (EC 7.2.2.10) (Calcium pump 3)	999	109256	46.7	18	3	122, 294, 295	30268931	0	0	0	0	11	0	8
Q15424	SAFB HAP HET SAFB1	SAFB	Scaffold attachment factor B1 (SAF-B) (SAF-B1) (HSP27 estrogen response element-TATA box-binding protein) (HSP27 ERE-TATA-binding protein)	915	102642	111	10	1	736	28714690	12	6	0	0	72	3	6
P49908	SELENOP SELP SEPP1	SELENOP	Selenoprotein P (SeP)	381	43174	116	10	1	205	9792455	0	0	0	0	2	0	0
Q15019	SEPTIN2 DIFF6 KIAA0158 NEDD5 SEPT2	SEPTIN2	Septin-2 (Neural precursor cell expressed developmentally down-regulated protein 5) (NEDD-5)	361	41487	329	9	1	129	19741252	2	0	0	0	9	0	9
Q9UHD8	SEPTIN9 KIAA0991 MSF SEPT9	SEPTIN9	Septin-9 (MLL septin-like fusion protein MSF-A) (MLL septin-like fusion protein) (Ovarian/Breast septin) (Ov/Br septin) (Septin D1)	586	65401	362	9	1	390	28714690	6	1	0	0	37	0	10
P83111	LACTB MRPL56 UNQ843/PRO1781	LACTB	Serine beta-lactamase-like protein LACTB, mitochondrial (EC 3.4.-.-)	547	60694	21.4	22	2	343, 346	28714690	6	1	0	0	12	0	0
P34897	SHMT2	SHMT2	Serine hydroxymethyltransferase, mitochondrial (SHMT) (EC 2.1.2.1) (Glycine hydroxymethyltransferase) (Serine methylase)	504	55993	330	16	3	96, 105, 106	28714690	14	1	0	0	10	0	7
Q07955	SRSF1 ASF SF2 SF2P33 SFRS1 OK/SW-cl.3	SRSF1	Serine/arginine-rich splicing factor 1 (Alternative-splicing factor 1) (ASF-1) (Splicing factor, arginine/serine-rich 1) (pre-mRNA-splicing factor SF2, P33 subunit)	248	27745	437	15	9	37, 72, 77, 79, 82, 149, 153, 170, 189	19741252;28714690	3	5	0	0	40	0	5
O75494	SRSF10 FUSIP1 FUSIP2 SFRS13A TASR	SRSF10	Serine/arginine-rich splicing factor 10 (40 kDa SR-repressor protein) (SRrp40) (FUS-interacting serine-arginine-rich protein 1) (Splicing factor SRp38) (Splicing factor, arginine/serine-rich 13A) (TLS-associated protein with Ser-Arg repeats) (TASR) (TLS-associated protein with SR repeats) (TLS-associated serine-arginine protein) (TLS-associated SR protein)	262	31301	168	15	2	4, 33	28714690	1	0	0	0	36	0	0
Q01130	SRSF2 SFRS2	SRSF2	Serine/arginine-rich splicing factor 2 (Protein PR264) (Splicing component, 35 kDa) (Splicing factor SC35) (SC-35) (Splicing factor, arginine/serine-rich 2)	221	25476	524	9	3	3, 110, 115	19741252;28714690	2	2	0	0	32	0	1
P84103	SRSF3 SFRS3 SRP20	SRSF3	Serine/arginine-rich splicing factor 3 (Pre-mRNA-splicing factor SRP20) (Splicing factor, arginine/serine-rich 3)	164	19330	709	4	3	13, 32, 33	19741252;28714690	3	1	0	0	21	0	2
Q08170	SRSF4 SFRS4 SRP75	SRSF4	Serine/arginine-rich splicing factor 4 (Pre-mRNA-splicing factor SRP75) (SRP001LB) (Splicing factor, arginine/serine-rich 4)	494	56678	50.2	14	1	132	19741252	3	1	0	0	44	0	1
Q13247	SRSF6 SFRS6 SRP55	SRSF6	Serine/arginine-rich splicing factor 6 (Pre-mRNA-splicing factor SRP55) (Splicing factor, arginine/serine-rich 6)	344	39587	104	14	1	25	28714690	4	0	0	0	38	0	3
Q16629	SRSF7 SFRS7	SRSF7	Serine/arginine-rich splicing factor 7 (Splicing factor 9G8) (Splicing factor, arginine/serine-rich 7)	238	27367	557	11	1	14	19741252	2	1	0	0	38	0	3
P67775	PPP2CA	PPP2CA	Serine/threonine-protein phosphatase 2A catalytic subunit alpha isoform (PP2A-alpha) (EC 3.1.3.16) (Replication protein C) (RP-C)	309	35594	64.6	16	2	284, 265	20100830;30521379;33000885	2	1	0	0	9	0	9
P53041	PPP5C PPP5	PPP5C	Serine/threonine-protein phosphatase 5 (PP5) (EC 3.1.3.16) (Protein phosphatase T) (PP-T) (PPT)	499	56879	36.4	27	1	434	19741252	2	0	0	0	12	0	5
P62136	PPP1CA PPP1A	PPP1CA	Serine/threonine-protein phosphatase PP1-alpha catalytic subunit (PP-1A) (EC 3.1.3.16)	330	37512	188	13	1	255	19741252	4	0	0	0	11	0	10
P36873	PPP1CC	PPP1CC	Serine/threonine-protein phosphatase PP1-gamma catalytic subunit (PP-1G) (EC 3.1.3.16) (Protein phosphatase 1C catalytic subunit)	323	36984	173	12	2	114, 255	28714690	3	0	0	0	8	0	12
Q9Y3F4	STRAP MAWD UNRIP	STRAP	Serine-threonine kinase receptor-associated protein (MAP activator with WD repeats) (UNR-interacting protein) (WD-40 repeat protein PT-WD)	350	38438	125	12	4	114, 250, 252, 261	19741252;28714690	3	0	0	0	9	0	11
P02787	TF PRO1400	TF	Serotransferrin (Transferrin) (Beta-1 metal-binding globulin) (Siderophilin)	698	77050	4160	26	2	336, 534	20676907;19741252	4	0	0	0	25	0	0
P50454	SERPINH1 CBP1 CBP2 HSP47 SERPINH2 PIG14	SERPINH1	Serpin H1 (47 kDa heat shock protein) (Arsenic-transactivated protein 3) (AsTP3) (Cell proliferation-inducing gene 14 protein) (Collagen-binding protein) (Colligin) (Rheumatoid arthritis-related antigen RA-A47)	418	46441	400	10	2	135, 383	28714690	0	0	0	0	15	0	9
P02743	APCS PTX2	APCS	Serum amyloid P-component (SAP) (9.5S alpha-1-glycoprotein) [Cleaved into: Serum amyloid P-component(1-203)]	223	25387	906	12	0	ND	29471108	0	0	0	0	5	0	0
P27169	PON1 PON	PON1	Serum paraoxonase/arylesterase 1 (PON 1) (EC 3.1.1.2) (EC 3.1.1.81) (EC 3.1.8.1) (Aromatic esterase 1) (A-esterase 1) (K-45) (Serum aryldialkylphosphatase 1)	355	39731	495	17	0	ND	18682903	0	0	0	0	1	0	0
P10768	ESD	ESD	S-formylglutathione hydrolase (FGH) (EC 3.1.2.12) (Esterase D) (Methylumbelliferyl-acetate deacetylase) (EC 3.1.1.56)	282	31463	149	15	2	202, 211	19741252	6	0	0	0	9	0	7
P45954	ACADSB	ACADSB	Short/branched chain specific acyl-CoA dehydrogenase, mitochondrial (SBCAD) (EC 1.3.8.5) (2-methyl branched chain acyl-CoA dehydrogenase) (2-MEBCAD) (2-methylbutyryl-coenzyme A dehydrogenase) (2-methylbutyryl-CoA dehydrogenase)	432	47485	37.4	17	1	285	28714690	2	0	0	0	10	0	2
Q9NR45	NANS SAS	NANS	Sialic acid synthase (N-acetylneuraminate synthase) (EC 2.5.1.56) (N-acetylneuraminate-9-phosphate synthase) (EC 2.5.1.57) (N-acetylneuraminic acid phosphate synthase) (N-acetylneuraminic acid synthase)	359	40308	94.3	10	1	71	19741252	7	0	0	0	10	0	3
Q9H9B4	SFXN1	SFXN1	Sideroflexin-1	322	35619	112	7	2	73, 75	28714690	0	0	0	0	3	0	6
Q15005	SPCS2 KIAA0102 SPC25	SPCS2	Signal peptidase complex subunit 2 (Microsomal signal peptidase 25 kDa subunit) (SPase 25 kDa subunit)	226	25003	66.4	8	1	74	28714690	2	0	0	0	3	0	6
P61009	SPCS3 SPC22 UNQ1841/PRO3567	SPCS3	Signal peptidase complex subunit 3 (Microsomal signal peptidase 22/23 kDa subunit) (SPC22/23) (SPase 22/23 kDa subunit)	180	20313	46.4	5	1	127	28714690	0	0	0	0	2	0	6
P49458	SRP9	SRP9	Signal recognition particle 9 kDa protein (SRP9)	86	10112	233	4	1	51	19741252	3	0	0	0	4	0	8
Q9UHB9	SRP68	SRP68	Signal recognition particle subunit SRP68 (SRP68) (Signal recognition particle 68 kDa protein)	627	70730	55.6	20	2	364, 492	30268931;28714690	3	0	0	0	15	0	17
O76094	SRP72	SRP72	Signal recognition particle subunit SRP72 (SRP72) (Signal recognition particle 72 kDa protein)	671	74606	50.9	20	1	125	28714690	3	0	0	0	26	0	12
P42224	STAT1	STAT1	Signal transducer and activator of transcription 1-alpha/beta (Transcription factor ISGF-3 components p91/p84)	750	87335	254	18	1	701	16250053;29133913	3	1	0	0	14	1	17
Q04837	SSBP1 SSBP	SSBP1	Single-stranded DNA-binding protein, mitochondrial (Mt-SSB) (MtSSB) (PWP1-interacting protein 17)	148	17260	547	6	1	73	19741252	3	0	0	0	9	0	4
O43765	SGTA SGT SGT1	SGTA	Small glutamine-rich tetratricopeptide repeat-containing protein alpha (Alpha-SGT) (Vpu-binding protein) (UBP)	313	34063	83.8	10	1	195	19741252	2	0	0	0	14	0	9
Q13573	SNW1 SKIIP SKIP	SNW1	SNW domain-containing protein 1 (Nuclear protein SkiP) (Nuclear receptor coactivator NCoA-62) (Ski-interacting protein)	536	61494	39.4	15	2	116, 448	19741252;28714690	7	1	0	0	31	0	0
P05023	ATP1A1	ATP1A1	Sodium/potassium-transporting ATPase subunit alpha-1 (Na(+)/K(+) ATPase alpha-1 subunit) (EC 7.2.2.13) (Sodium pump subunit alpha-1)	1023	112896	127	24	3	55, 542, 684	28714690	1	0	0	0	27	0	35
P05026	ATP1B1 ATP1B	ATP1B1	Sodium/potassium-transporting ATPase subunit beta-1 (Sodium/potassium-dependent ATPase subunit beta-1)	303	35061	46.3	18	4	112, 204, 279, 285	28714690	0	1	0	0	1	0	0
P30626	SRI	SRI	Sorcin (22 kDa protein) (CP-22) (CP22) (V19)	198	21676	260	10	0	ND	26450359	0	0	0	0	6	0	1
Q9UMY4	SNX12	SNX12	Sorting nexin-12	162	18885	49.2	4	1	72	28714690	0	0	0	0	9	0	2
O60749	SNX2 TRG9	SNX2	Sorting nexin-2 (Transformation-related gene 9 protein) (TRG-9)	519	58471	57.8	9	1	507	28714690	6	1	0	0	13	0	7
O60493	SNX3	SNX3	Sorting nexin-3 (Protein SDP3)	162	18762	96.7	4	1	71	28714690	0	2	0	0	10	0	6
Q13813	SPTAN1 NEAS SPTA2	SPTAN1	Spectrin alpha chain, non-erythrocytic 1 (Alpha-II spectrin) (Fodrin alpha chain) (Spectrin, non-erythroid alpha subunit)	2472	284539	160	41	6	72, 942, 976, 1261, 1517, 2423	19741252;17497906	12	0	0	0	82	0	9
P19623	SRM SPS1 SRML1	SRM	Spermidine synthase (SPDSY) (EC 2.5.1.16) (Putrescine aminopropyltransferase)	302	33825	85	11	1	48	28714690	0	0	0	0	3	0	4
O95470	SGPL1 KIAA1252	SGPL1	Sphingosine-1-phosphate lyase 1 (S1PL) (SP-lyase 1) (SPL 1) (hSPL) (EC 4.1.2.27) (Sphingosine-1-phosphate aldolase)	568	63524	8.8	23	2	356, 366	16777052	1	0	0	0	9	0	9
Q15459	SF3A1 SAP114	SF3A1	Splicing factor 3A subunit 1 (SF3a120) (Spliceosome-associated protein 114) (SAP 114)	793	88886	104	16	2	44, 456	19741252	8	0	0	0	22	0	14
Q15428	SF3A2 SAP62	SF3A2	Splicing factor 3A subunit 2 (SF3a66) (Spliceosome-associated protein 62) (SAP 62)	464	49256	64.6	8	2	54, 155	19741252	3	0	0	0	5	0	4
Q13435	SF3B2 SAP145	SF3B2	Splicing factor 3B subunit 2 (Pre-mRNA-splicing factor SF3b 145 kDa subunit) (SF3b145) (Spliceosome-associated protein 145) (SAP 145)	895	100228	115	15	2	639, 645	28714690	3	9	0	0	45	0	16
Q15393	SF3B3 KIAA0017 SAP130	SF3B3	Splicing factor 3B subunit 3 (Pre-mRNA-splicing factor SF3b 130 kDa subunit) (SF3b130) (STAF130) (Spliceosome-associated protein 130) (SAP 130)	1217	135577	64.5	38	1	1029	19741252	3	0	0	0	13	0	13
Q15427	SF3B4 SAP49	SF3B4	Splicing factor 3B subunit 4 (Pre-mRNA-splicing factor SF3b 49 kDa subunit) (Spliceosome-associated protein 49) (SAP 49)	424	44386	28.9	11	1	16	19741252	0	5	0	0	4	0	0
Q9BWJ5	SF3B5 SF3B10	SF3B5	Splicing factor 3B subunit 5 (SF3b5) (Pre-mRNA-splicing factor SF3b 10 kDa subunit)	86	10135	68	5	1	18	19741252	1	0	0	0	3	0	3
P26368	U2AF2 U2AF65	U2AF2	Splicing factor U2AF 65 kDa subunit (U2 auxiliary factor 65 kDa subunit) (hU2AF(65)) (hU2AF65) (U2 snRNP auxiliary factor large subunit)	475	53501	223	12	4	91, 107, 463, 469	28714690	2	1	0	0	16	0	4
P23246	SFPQ PSF	SFPQ	Splicing factor, proline- and glutamine-rich (100 kDa DNA-pairing protein) (hPOMp100) (DNA-binding p52/p100 complex, 100 kDa subunit) (Polypyrimidine tract-binding protein-associated-splicing factor) (PSF) (PTB-associated-splicing factor)	707	76149	357	14	5	251, 320, 381, 527, 691	19741252;28714690	10	12	0	0	28	0	13
Q14247	CTTN EMS1	CTTN	Src substrate cortactin (Amplaxin) (Oncogene EMS1)	550	61586	128	28	2	538, 545	28714690	15	1	0	0	66	0	10
P52823	STC1 STC	STC1	Stanniocalcin-1 (STC-1)	247	27621	0.877	5	1	159	19741252	0	0	0	2	0	0	1
Q7KZF4	SND1 TDRD11	SND1	Staphylococcal nuclease domain-containing protein 1 (EC 3.1.31.1) (100 kDa coactivator) (EBNA2 coactivator p100) (Tudor domain-containing protein 11) (p100 co-activator)	910	101997	191	28	4	178, 329, 895, 908	19741252;28714690	7	0	0	0	46	0	23
P22307	SCP2	SCP2	Sterol carrier protein 2 (SCP-2) (Acetyl-CoA C-myristoyltransferase) (EC 2.3.1.155) (Non-specific lipid-transfer protein) (NSL-TP) (Propanoyl-CoA C-acyltransferase) (EC 2.3.1.176) (SCP-2/3-oxoacyl-CoA thiolase) (SCP-2/thiolase) (EC 2.3.1.16) (SCP-chi) (SCPX) (Sterol carrier protein X) (SCP-X)	547	58994	78.6	14	2	151, 165	28714690	9	0	0	0	13	0	7
P38646	HSPA9 GRP75 HSPA9B mt-HSP70	HSPA9	Stress-70 protein, mitochondrial (75 kDa glucose-regulated protein) (GRP-75) (Heat shock 70 kDa protein 9) (Mortalin) (MOT) (Peptide-binding protein 74) (PBP74)	679	73680	447	11	8	118, 128, 161, 181, 196, 230, 568, 652	12821649; 19741252;28714690	23	1	0	0	41	0	6
P31948	STIP1	STIP1	Stress-induced-phosphoprotein 1 (STI1) (Hsc70/Hsp90-organizing protein) (Hop) (Renal carcinoma antigen NY-REN-11) (Transformation-sensitive protein IEF SSP 3521)	543	62639	340	29	1	354	19741252	19	0	0	0	18	0	13
Q13586	STIM1 GOK	STIM1	Stromal interaction molecule 1	685	77423	0	10	1	316	28714690	2	0	0	0	31	0	5
Q14683	SMC1A DXS423E KIAA0178 SB1.8 SMC1 SMC1L1	SMC1A	Structural maintenance of chromosomes protein 1A (SMC protein 1A) (SMC-1-alpha) (SMC-1A) (Sb1.8)	1233	143233	47.9	30	2	105, 575	19741252	9	5	0	0	32	0	23
P31040	SDHA SDH2 SDHF	SDHA	Succinate dehydrogenase [ubiquinone] flavoprotein subunit, mitochondrial (EC 1.3.5.1) (Flavoprotein subunit of complex II) (Fp)	664	72692	109	25	0	ND	21156839	7	0	0	0	9	0	6
P21912	SDHB SDH SDH1	SDHB	Succinate dehydrogenase [ubiquinone] iron-sulfur subunit, mitochondrial (EC 1.3.5.1) (Iron-sulfur subunit of complex II) (Ip)	280	31630	59.4	14	5	147, 150, 206, 216, 241	28714690	0	0	0	0	3	0	3
P55809	OXCT1 OXCT SCOT	OXCT1	Succinyl-CoA:3-ketoacid coenzyme A transferase 1, mitochondrial (SCOT) (EC 2.8.3.5) (3-oxoacid CoA-transferase 1) (Somatic-type succinyl-CoA:3-oxoacid CoA-transferase) (SCOT-s) (Succinyl-CoA:3-oxoacid CoA transferase)	520	56158	121	12	2	43, 115	23423173	10	0	0	0	11	0	0
Q9Y6N5	SQOR SQRDL CGI-44	SQOR	Sulfide:quinone oxidoreductase, mitochondrial (SQOR) (EC 1.8.5.8) (Sulfide dehydrogenase-like) (Sulfide quinone oxidoreductase)	450	49961	71.4	19	7	82, 242, 328, 373, 376, 385, 434	28714690	7	0	0	0	7	0	0
P0DMM9	SULT1A3 STM	SULT1A3	Sulfotransferase 1A3 (ST1A3) (EC 2.8.2.1) (Aryl sulfotransferase 1A3/1A4) (Catecholamine-sulfating phenol sulfotransferase) (HAST3) (M-PST) (Monoamine-sulfating phenol sulfotransferase) (Placental estrogen sulfotransferase) (Sulfotransferase 1A3/1A4) (Sulfotransferase, monoamine-preferring) (Thermolabile phenol sulfotransferase) (TL-PST)	295	34196	19	14	7	23, 41, 46, 115, 183, 525, 611	28714690	1	0	0	0	6	0	3
P0DMN0	SULT1A4	SULT1A4	Sulfotransferase 1A4 (ST1A4) (EC 2.8.2.1) (Aryl sulfotransferase 1A3/1A4) (Sulfotransferase 1A3/1A4)	295	34196	19	14	2	23, 46	28714690	0	0	0	0	1	0	0
P04179	SOD2	SOD2	Superoxide dismutase [Mn], mitochondrial (EC 1.15.1.1)	222	24750	392	10	3	58, 69, 217	9484232;9603906;10334867;16443160	6	0	0	0	2	0	1
Q92922	SMARCC1 BAF155	SMARCC1	SWI/SNF complex subunit SMARCC1 (BRG1-associated factor 155) (BAF155) (SWI/SNF complex 155 kDa subunit) (SWI/SNF-related matrix-associated actin-dependent regulator of chromatin subfamily C member 1)	1105	122867	28.6	27	1	66	19741252	6	0	0	0	26	0	16
Q8TAQ2	SMARCC2 BAF170	SMARCC2	SWI/SNF complex subunit SMARCC2 (BRG1-associated factor 170) (BAF170) (SWI/SNF complex 170 kDa subunit) (SWI/SNF-related matrix-associated actin-dependent regulator of chromatin subfamily C member 2)	1214	132879	47	26	1	109	28714690	3	0	0	0	38	0	11
Q05940	SLC18A2 SVMT VMAT2	SLC18A2	Synaptic vesicular amine transporter (Monoamine transporter) (Solute carrier family 18 member 2) (Vesicular amine transporter 2) (VAT2)	514	55713	0.081	17	0	ND	18599602	0	0	0	0	9	0	0
P08247	SYP	SYP	Synaptophysin (Major synaptic vesicle protein p38)	313	33845	9.02	16	1	250	12740598;23103755	0	0	0	0	3	0	0
Q8N3V7	SYNPO KIAA1029	SYNPO	Synaptopodin	929	99463	9.68	15	2	738, 765	28714690	0	0	1	0	48	0	0
Q13277	STX3 STX3A	STX3	Syntaxin-3	289	33155	9.35	3	1	134	28714690	0	0	0	0	2	0	4
Q13148	TARDBP TDP43	TARDBP	TAR DNA-binding protein 43 (TDP-43)	414	44740	140	8	0	155	19741252	5	1	0	0	31	0	13
O60784	TOM1	TOM1	Target of Myb1 membrane trafficking protein (Target of Myb protein 1)	492	53818	34.2	2	1	386	28714690	0	0	0	0	20	0	7
P17987	TCP1 CCT1 CCTA	TCP1	T-complex protein 1 subunit alpha (TCP-1-alpha) (CCT-alpha)	556	60344	379	9	3	131, 190, 299	28714690	7	0	0	0	23	0	23
P78371	CCT2 99D8.1 CCTB	CCT2	T-complex protein 1 subunit beta (TCP-1-beta) (CCT-beta)	535	57488	656	6	1	213	19741252	6	0	0	0	25	0	27
P50991	CCT4 CCTD SRB	CCT4	T-complex protein 1 subunit delta (TCP-1-delta) (CCT-delta) (Stimulator of TAR RNA-binding)	539	57924	506	6	2	269, 282	19741252	8	1	0	0	22	0	13
Q99832	CCT7 CCTH NIP7-1	CCT7	T-complex protein 1 subunit eta (TCP-1-eta) (CCT-eta) (HIV-1 Nef-interacting protein) [Cleaved into: T-complex protein 1 subunit eta, N-terminally processed]	543	59367	339	11	2	222, 358	19741252;28714690	8	5	0	0	19	0	25
P49368	CCT3 CCTG TRIC5	CCT3	T-complex protein 1 subunit gamma (TCP-1-gamma) (CCT-gamma) (hTRiC5)	545	60534	587	9	2	247, 359	19741252	9	0	0	0	26	0	22
P50990	CCT8 C21orf112 CCTQ KIAA0002	CCT8	T-complex protein 1 subunit theta (TCP-1-theta) (CCT-theta) (Chaperonin containing T-complex polypeptide 1 subunit 8) (Renal carcinoma antigen NY-REN-15)	548	59621	606	13	2	304, 468	19741252	13	0	0	0	27	0	23
Q92526	CCT6B	CCT6B	T-complex protein 1 subunit zeta-2 (TCP-1-zeta-2) (CCT-zeta-2) (CCT-zeta-like) (TCP-1-zeta-like) (Testis-specific Tcp20) (Testis-specific protein TSA303)	530	57821	25.4	9	1	250	19741252	3	0	0	0	5	0	2
Q99614	TTC1 TPR1	TTC1	Tetratricopeptide repeat protein 1 (TPR repeat protein 1)	292	33526	39.2	7	1	188	19741252	1	0	0	0	12	0	4
P10599	TXN TRDX TRX TRX1	TXN	Thioredoxin (Trx) (ATL-derived factor) (ADF) (Surface-associated sulphydryl protein) (SASP) (allergen Hom s Trx)	105	11737	603	1	1	49	19741252	4	0	0	0	6	0	4
O95881	TXNDC12 TLP19 UNQ713/PRO1376	TXNDC12	Thioredoxin domain-containing protein 12 (EC 1.8.4.2) (Endoplasmic reticulum resident protein 18) (ER protein 18) (ERp18) (Endoplasmic reticulum resident protein 19) (ER protein 19) (ERp19) (Thioredoxin-like protein p19) (hTLP19)	172	19206	58.3	4	2	139, 141	28714690	1	0	0	0	2	0	0
Q9BRA2	TXNDC17 TXNL5	TXNDC17	Thioredoxin domain-containing protein 17 (14 kDa thioredoxin-related protein) (TRP14) (Protein 42-9-9) (Thioredoxin-like protein 5)	123	13941	91	5	1	4	28714690	2	0	0	0	6	0	6
Q8NBS9	TXNDC5 TLP46 UNQ364/PRO700	TXNDC5	Thioredoxin domain-containing protein 5 (EC 1.8.4.-) (EC 5.3.4.1) (Endoplasmic reticulum resident protein 46) (ER protein 46) (ERp46) (Thioredoxin-like protein p46)	432	47629	61.7	13	2	262, 396	28714690	1	1	0	1	4	0	9
P30048	PRDX3 AOP1	PRDX3	Thioredoxin-dependent peroxide reductase, mitochondrial (EC 1.11.1.24) (Antioxidant protein 1) (AOP-1) (HBC189) (Peroxiredoxin III) (Prx-III) (Peroxiredoxin-3) (Protein MER5 homolog) (Thioredoxin-dependent peroxiredoxin 3)	256	27693	448	6	2	172, 221	28714690	5	0	0	0	5	0	4
Q9Y320	TMX2 TXNDC14 CGI-31 My009 PIG26 PSEC0045 UNQ237/PRO270	TMX2	Thioredoxin-related transmembrane protein 2 (Cell proliferation-inducing gene 26 protein) (Thioredoxin domain-containing protein 14)	296	34038	11.3	12	2	140, 199	28714690	1	0	0	0	13	0	6
Q96J01	THOC3	THOC3	THO complex subunit 3 (Tho3) (TEX1 homolog) (hTREX45)	351	38772	22.8	5	1	34	28714690	1	0	0	0	6	0	6
Q8IYQ7	THNSL1	THNSL1	Threonine synthase-like 1 (TSH1)	743	83070	3.31	20	1	223	28714690	3	0	0	0	2	0	0
P26639	TARS1 TARS	TARS1	Threonine--tRNA ligase 1, cytoplasmic (EC 6.1.1.3) (Threonyl-tRNA synthetase) (ThrRS) (Threonyl-tRNA synthetase 1)	723	83435	166	26	2	252, 298	19741252	6	0	0	0	23	0	21
Q9UPZ6	THSD7A KIAA0960	THSD7A	Thrombospondin type-1 domain-containing protein 7A [Cleaved into: Thrombospondin type-1 domain-containing protein 7A, soluble form]	1657	185363	0.165	42	1	1263	28714690	0	0	0	0	9	0	0
P24557	TBXAS1 CYP5 CYP5A1 TXAS	TBXAS1	Thromboxane-A synthase (TXA synthase) (TXS) (EC 5.3.99.5) (Cytochrome P450 5A1) (Hydroperoxy icosatetraenoate dehydratase) (EC 4.2.1.152)	533	60518	28.4	13	1	169	28714690	0	0	0	0	1	0	0
P23919	DTYMK CDC8 TMPK TYMK	DTYMK	Thymidylate kinase (EC 2.7.4.9) (dTMP kinase)	212	23819	63.4	3	1	98	28714690	3	0	0	0	1	0	1
P04818	TYMS TS OK/SW-cl.29	TYMS	Thymidylate synthase (TS) (TSase) (EC 2.1.1.45)	313	35716	38.1	11	7	33, 65, 135, 230, 213, 258, 301	23239172	0	0	0	0	11	1	10
Q9Y2W1	THRAP3 BCLAF2 TRAP150	THRAP3	Thyroid hormone receptor-associated protein 3 (BCLAF1 and THRAP3 family member 2) (Thyroid hormone receptor-associated protein complex 150 kDa component) (Trap150)	955	108666	85.6	28	1	710	19741252	15	22	0	0	124	0	5
Q07157	TJP1 ZO1	TJP1	Tight junction protein ZO-1 (Tight junction protein 1) (Zona occludens protein 1) (Zonula occludens protein 1)	1748	195459	16.6	58	3	198, 1061, 1066	28714690	3	0	0	0	166	0	8
Q5JTV8	TOR1AIP1 LAP1	TOR1AIP1	Torsin-1A-interacting protein 1 (Lamin-associated protein 1B) (LAP1B)	583	66248	59.7	14	2	203, 495	19741252;28714690	0	0	0	0	50	0	7
P37837	TALDO1 TAL TALDO TALDOR	TALDO1	Transaldolase (EC 2.2.1.2)	337	37540	376	9	1	206	19741252	6	0	0	0	11	0	18
P23193	TCEA1 GTF2S TFIIS	TCEA1	Transcription elongation factor A protein 1 (Transcription elongation factor S-II protein 1) (Transcription elongation factor TFIIS.o)	301	33970	113	5	2	126, 273	19741252	1	0	0	0	21	0	4
O14776	TCERG1 CA150 TAF2S	TCERG1	Transcription elongation regulator 1 (TATA box-binding protein-associated factor 2S) (Transcription factor CA150)	1098	123901	44.1	18	1	1057	28714690	4	8	0	0	18	2	3
Q04206	RELA NFKB3	RELA	Transcription factor p65 (Nuclear factor NF-kappa-B p65 subunit) (Nuclear factor of kappa light polypeptide gene enhancer in B-cells 3)	551	60219	28.8	12	2	66, 152	15657065	7	6	3	0	19	0	9
Q13263	TRIM28 KAP1 RNF96 TIF1B	TRIM28	Transcription intermediary factor 1-beta (TIF1-beta) (E3 SUMO-protein ligase TRIM28) (EC 2.3.2.27) (KRAB-associated protein 1) (KAP-1) (KRAB-interacting protein 1) (KRIP-1) (Nuclear corepressor KAP-1) (RING finger protein 96) (RING-type E3 ubiquitin transferase TIF1-beta) (Tripartite motif-containing protein 28)	835	88550	317	10	2	242, 517	19741252	10	0	0	0	61	4	30
Q96QR8	PURB	PURB	Transcriptional activator protein Pur-beta (Purine-rich element-binding protein B)	312	33241	42.8	10	2	254, 275	19741252;28714690	1	1	0	0	11	0	1
Q86TJ2	TADA2B ADA2B	TADA2B	Transcriptional adapter 2-beta (ADA2-like protein beta) (ADA2-beta)	420	48470	0.87	17	0	ND	30321702	0	0	0	0	3	0	0
P46937	YAP1 YAP65	YAP1	Transcriptional coactivator YAP1 (Yes-associated protein 1) (Protein yorkie homolog) (Yes-associated protein YAP65 homolog)	504	54462	60.4	6	1	188	28714690	1	0	0	0	43	2	1
P46100	ATRX RAD54L XH2	ATRX	Transcriptional regulator ATRX (EC 3.6.4.12) (ATP-dependent helicase ATRX) (X-linked helicase II) (X-linked nuclear protein) (XNP) (Znf-HX)	2492	282587	7.48	52	2	203, 204	28714690	14	2	0	0	161	0	11
P49711	CTCF	CTCF	Transcriptional repressor CTCF (11-zinc finger protein) (CCCTC-binding factor) (CTCFL paralog)	727	82785	12.2	18	2	471, 545	28714690	1	0	0	0	32	2	1
Q9Y4P3	TBL2 WBSCR13 UNQ563/PRO1125	TBL2	Transducin beta-like protein 2 (WS beta-transducin repeats protein) (WS-betaTRP) (Williams-Beuren syndrome chromosomal region 13 protein)	447	49798	21.4	6	1	104	28714690	2	0	0	0	3	0	7
Q13595	TRA2A	TRA2A	Transformer-2 protein homolog alpha (TRA-2 alpha) (TRA2-alpha) (Transformer-2 protein homolog A)	282	32689	53.7	22	2	142, 152	28714690	0	1	0	0	55	0	2
P62995	TRA2B SFRS10	TRA2B	Transformer-2 protein homolog beta (TRA-2 beta) (TRA2-beta) (hTRA2-beta) (Splicing factor, arginine/serine-rich 10) (Transformer-2 protein homolog B)	288	33666	127	23	4	141, 230, 235, 236	28714690	0	2	0	0	52	0	4
P61586	RHOA ARH12 ARHA RHO12	RHOA	Transforming protein RhoA (EC 3.6.5.2) (Rho cDNA clone 12) (h12)	193	21768	513	5	1	34	24398689	0	1	0	0	8	0	7
P37802	TAGLN2 KIAA0120 CDABP0035	TAGLN2	Transgelin-2 (Epididymis tissue protein Li 7e) (SM22-alpha homolog)	199	22391	1842	5	1	192	19741252	6	3	0	0	13	0	8
O94759	TRPM2 EREG1 KNP3 LTRPC2 TRPC7	TRPM2	Transient receptor potential cation channel subfamily M member 2 (Estrogen-responsive element-associated gene 1 protein) (Long transient receptor potential channel 2) (LTrpC-2) (LTrpC2) (Transient receptor potential channel 7) (TrpC7) (Transient receptor potential melastatin 2)	1503	171198	0.048	39	1	1485	28292196	2	0	0	0	13	0	3
P55072	VCP	VCP	Transitional endoplasmic reticulum ATPase (TER ATPase) (EC 3.6.4.6) (15S Mg(2+)-ATPase p97 subunit) (Valosin-containing protein) (VCP)	806	89322	549	13	1	644	19741252	24	1	0	0	65	0	37
Q9UI10	EIF2B4 EIF2BD	EIF2B4	Translation initiation factor eIF-2B subunit delta (eIF-2B GDP-GTP exchange factor subunit delta)	523	57557	24.7	13	1	147	19741252	1	0	0	0	14	0	3
Q9HD45	TM9SF3 SMBP UNQ245/PRO282	TM9SF3	Transmembrane 9 superfamily member 3 (EP70-P-iso) (SM-11044-binding protein)	589	67888	21.8	42	4	60, 211, 354, 366	28714690	2	0	0	0	2	0	4
Q15363	TMED2 RNP24	TMED2	Transmembrane emp24 domain-containing protein 2 (Membrane protein p24A) (p24) (p24 family protein beta-1) (p24beta1)	201	22761	92.4	7	1	80	28714690	0	0	0	0	2	0	0
Q9NUM4	TMEM106B	TMEM106B	Transmembrane protein 106B	274	31127	5.99	18	2	248, 250	28714690	0	0	0	0	9	0	2
Q5JRA6	MIA3 KIAA0268 TANGO UNQ6077/PRO20088	MIA3	Transport and Golgi organization protein 1 homolog (TANGO1) (C219-reactive peptide) (D320) (Melanoma inhibitory activity protein 3)	1907	213702	8.77	33	1	942	28714690	2	0	0	8	41	0	3
P40939	HADHA HADH	HADHA	Trifunctional enzyme subunit alpha, mitochondrial (78 kDa gastrin-binding protein) (Monolysocardiolipin acyltransferase) (EC 2.3.1.-) (TP-alpha) [Includes: Long-chain enoyl-CoA hydratase (EC 4.2.1.17); Long chain 3-hydroxyacyl-CoA dehydrogenase (EC 1.1.1.211)]	763	83000	350	18	2	320, 736	28714690	31	0	0	0	19	0	3
P22102	GART PGFT PRGS	GART	Trifunctional purine biosynthetic protein adenosine-3 [Includes: Phosphoribosylamine--glycine ligase (EC 6.3.4.13) (Glycinamide ribonucleotide synthetase) (GARS) (Phosphoribosylglycinamide synthetase); Phosphoribosylformylglycinamidine cyclo-ligase (EC 6.3.3.1) (AIR synthase) (AIRS) (Phosphoribosyl-aminoimidazole synthetase); Phosphoribosylglycinamide formyltransferase (EC 2.1.2.2) (5'-phosphorib…	1010	107767	178	14	1	417	19741252	6	0	0	0	17	0	32
P60174	TPI1 TPI	TPI1	Triosephosphate isomerase (TIM) (EC 5.3.1.1) (Methylglyoxal synthase) (EC 4.2.3.3) (Triose-phosphate isomerase)	249	26669	1336	4	0	ND	12787059;19251756;18835959	13	1	0	0	21	0	16
Q7L0Y3	TRMT10C MRPP1 RG9MTD1	TRMT10C	tRNA methyltransferase 10 homolog C (HBV pre-S2 trans-regulated protein 2) (Mitochondrial ribonuclease P protein 1) (Mitochondrial RNase P protein 1) (RNA (guanine-9-)-methyltransferase domain-containing protein 1) (Renal carcinoma antigen NY-REN-49) (mRNA methyladenosine-N(1)-methyltransferase) (EC 2.1.1.-) (tRNA (adenine(9)-N(1))-methyltransferase) (EC 2.1.1.218) (tRNA (guanine(9)-N(1))-methylt…	403	47347	14.7	12	1	341	28714690	1	0	0	0	8	0	0
Q9NYL9	TMOD3	TMOD3	Tropomodulin-3	352	39595	91.6	5	2	12, 320	28714690	1	1	0	0	8	0	5
Q71U36	TUBA1A TUBA3	TUBA1A	Tubulin alpha-1A chain (EC 3.6.5.-) (Alpha-tubulin 3) (Tubulin B-alpha-1) (Tubulin alpha-3 chain) [Cleaved into: Detyrosinated tubulin alpha-1A chain]	451	50136	1201	19	10	83, 103, 108, 161, 224, 262, 272, 282, 357, 451	30268931;18708664;19741252;19741252;16257120;10339593	13	0	0	0	55	0	19
P68363	TUBA1B	TUBA1B	Tubulin alpha-1B chain (EC 3.6.5.-) (Alpha-tubulin ubiquitous) (Tubulin K-alpha-1) (Tubulin alpha-ubiquitous chain) [Cleaved into: Detyrosinated tubulin alpha-1B chain]	451	50152	1334	19	1	161	30268931;14684358	14	2	0	0	58	0	19
P68366	TUBA4A TUBA1	TUBA4A	Tubulin alpha-4A chain (EC 3.6.5.-) (Alpha-tubulin 1) (Testis-specific alpha-tubulin) (Tubulin H2-alpha) (Tubulin alpha-1 chain)	448	49924	959	19	2	161, 357	14684358	10	2	0	0	48	0	17
P07437	TUBB TUBB5 OK/SW-cl.56	TUBB	Tubulin beta chain (Tubulin beta-5 chain)	444	49671	4901	16	0	ND	14684358	5	3	0	0	54	0	14
Q13509	TUBB3 TUBB4	TUBB3	Tubulin beta-3 chain (Tubulin beta-4 chain) (Tubulin beta-III)	450	50433	1129	17	3	106, 310, 340	28714690	4	2	0	0	30	0	11
P68371	TUBB4B TUBB2C	TUBB4B	Tubulin beta-4B chain (Tubulin beta-2 chain) (Tubulin beta-2C chain)	445	49831	2611	16	1	36	14684358	6	1	0	0	48	0	14
Q99426	TBCB CG22 CKAP1	TBCB	Tubulin-folding cofactor B (Cytoskeleton-associated protein 1) (Cytoskeleton-associated protein CKAPI) (Tubulin-specific chaperone B)	244	27326	80.3	14	5	64, 98, 107, 114, 213	18048340;28714690	2	0	0	0	14	0	6
O75347	TBCA	TBCA	Tubulin-specific chaperone A (TCP1-chaperonin cofactor A) (Tubulin-folding cofactor A) (CFA)	108	12855	189	4	1	94	19741252	2	0	0	0	5	0	5
P25445	FAS APT1 FAS1 TNFRSF6	FAS	Tumor necrosis factor receptor superfamily member 6 (Apo-1 antigen) (Apoptosis-mediating surface antigen FAS) (FASLG receptor) (CD antigen CD95)	335	37732	5.65	3	0	ND	14679192	0	0	0	4	16	0	3
P41240	CSK	CSK	Tyrosine-protein kinase CSK (EC 2.7.10.2) (C-Src kinase) (Protein-tyrosine kinase CYL)	450	50704	94.4	20	0	ND	10845713	0	0	0	0	10	0	10
O60674	JAK2	JAK2	Tyrosine-protein kinase JAK2 (EC 2.7.10.2) (Janus kinase 2) (JAK-2)	1132	130674	0.316	49	10	42, 44, 201, 206, 221 ,449, 570, 868, 966, 972	19635391	1	0	0	0	22	6	2
P06239	LCK	LCK	Tyrosine-protein kinase Lck (EC 2.7.10.2) (Leukocyte C-terminal Src kinase) (LSK) (Lymphocyte cell-specific protein-tyrosine kinase) (Protein YT16) (Proto-oncogene Lck) (T cell-specific protein-tyrosine kinase) (p56-LCK)	509	58001	50	19	1	394	30232256	1	0	0	0	33	0	5
P18031	PTPN1 PTP1B	PTPN1	Tyrosine-protein phosphatase non-receptor type 1 (EC 3.1.3.48) (Protein-tyrosine phosphatase 1B) (PTP-1B)	435	49967	66.2	13	1	46	10486138;28714690	2	0	0	0	26	2	3
Q06124	PTPN11 PTP2C SHPTP2	PTPN11	Tyrosine-protein phosphatase non-receptor type 11 (EC 3.1.3.48) (Protein-tyrosine phosphatase 1D) (PTP-1D) (Protein-tyrosine phosphatase 2C) (PTP-2C) (SH-PTP2) (SHP-2) (Shp2) (SH-PTP3)	593	68011	28.1	23	1	100	28714690	6	0	0	0	31	0	0
P08621	SNRNP70 RNPU1Z RPU1 SNRP70 U1AP1	SNRNP70	U1 small nuclear ribonucleoprotein 70 kDa (U1 snRNP 70 kDa) (U1-70K) (snRNP70)	437	51557	175	13	4	112, 146, 151, 219	28714690	3	3	0	0	23	0	5
Q8WWY3	PRPF31 PRP31	PRPF31	U4/U6 small nuclear ribonucleoprotein Prp31 (Pre-mRNA-processing factor 31) (Serologically defined breast cancer antigen NY-BR-99) (U4/U6 snRNP 61 kDa protein) (Protein 61K) (hPrp31)	499	55456	182	14	1	479	28714690	2	0	0	0	26	0	5
O43290	SART1	SART1	U4/U6.U5 tri-snRNP-associated protein 1 (SNU66 homolog) (hSnu66) (Squamous cell carcinoma antigen recognized by T-cells 1) (SART-1) (hSART-1) (U4/U6.U5 tri-snRNP-associated 110 kDa protein) (allergen Hom s 1)	800	90255	27	13	1	390	19741252	0	0	0	0	52	4	2
O75208	COQ9 C16orf49 HSPC326 PSEC0129	COQ9	Ubiquinone biosynthesis protein COQ9, mitochondrial	318	35509	23.4	6	4	82, 93, 130, 134	28714690	0	0	0	0	9	0	0
Q14694	USP10 KIAA0190	USP10	Ubiquitin carboxyl-terminal hydrolase 10 (EC 3.4.19.12) (Deubiquitinating enzyme 10) (Ubiquitin thioesterase 10) (Ubiquitin-specific-processing protease 10)	798	87134	32.8	28	1	615	19741252	1	0	0	0	51	0	4
P45974	USP5 ISOT	USP5	Ubiquitin carboxyl-terminal hydrolase 5 (EC 3.4.19.12) (Deubiquitinating enzyme 5) (Isopeptidase T) (Ubiquitin thioesterase 5) (Ubiquitin-specific-processing protease 5)	858	95786	73	27	1	223	28714690	3	0	0	0	16	0	29
P09936	UCHL1	UCHL1	Ubiquitin carboxyl-terminal hydrolase isozyme L1 (UCH-L1) (EC 3.4.19.12) (Neuron cytoplasmic protein 9.5) (PGP 9.5) (PGP9.5) (Ubiquitin thioesterase L1)	223	24824	452	2	1	80	21706495	2	0	0	0	3	0	14
P15374	UCHL3	UCHL3	Ubiquitin carboxyl-terminal hydrolase isozyme L3 (UCH-L3) (EC 3.4.19.12) (Ubiquitin thioesterase L3)	230	26183	78.7	6	2	137, 141	28714690	0	0	0	0	7	0	4
P62987	UBA52 UBCEP2	UBA52	Ubiquitin-60S ribosomal protein L40 (CEP52) (Ubiquitin A-52 residue ribosomal protein fusion product 1) [Cleaved into: Ubiquitin; 60S ribosomal protein L40 (Large ribosomal subunit protein eL40)]	128	14728	5996	3	1	59	30268931	4	0	0	0	8	0	8
P61088	UBE2N BLU	UBE2N	Ubiquitin-conjugating enzyme E2 N (EC 2.3.2.23) (Bendless-like ubiquitin-conjugating enzyme) (E2 ubiquitin-conjugating enzyme N) (Ubc13) (UbcH13) (Ubiquitin carrier protein N) (Ubiquitin-protein ligase N)	152	17138	326	4	2	34, 76	19741252;28714690	5	0	0	0	4	0	7
Q13404	UBE2V1 CROC1 UBE2V UEV1 P/OKcl.19	UBE2V1	Ubiquitin-conjugating enzyme E2 variant 1 (UEV-1) (CROC-1) (TRAF6-regulated IKK activator 1 beta Uev1A)	147	16495	88.2	5	1	75	28714690	1	0	0	0	3	0	3
Q15819	UBE2V2 MMS2 UEV2	UBE2V2	Ubiquitin-conjugating enzyme E2 variant 2 (DDVit 1) (Enterocyte differentiation-associated factor 1) (EDAF-1) (Enterocyte differentiation-promoting factor 1) (EDPF-1) (MMS2 homolog) (Vitamin D3-inducible protein)	145	16363	114	5	1	73	28714690	2	0	0	0	0	0	4
P22314	UBA1 A1S9T UBE1	UBA1	Ubiquitin-like modifier-activating enzyme 1 (EC 6.2.1.45) (Protein A1S9) (Ubiquitin-activating enzyme E1)	1058	117849	373	30	2	451, 471	28714690	10	0	0	0	41	0	29
O60701	UGDH	UGDH	UDP-glucose 6-dehydrogenase (UDP-Glc dehydrogenase) (UDP-GlcDH) (UDPGDH) (EC 1.1.1.22)	494	55024	101	15	8	53, 108, 199, 280, 286, 299, 309, 600	28714690	5	0	0	0	13	0	3
O60656	UGT1A9 GNT1 UGT1	UGT1A9	UDP-glucuronosyltransferase 1A9 (UGT1A9) (EC 2.4.1.17) (UDP-glucuronosyltransferase 1-9) (UDPGT 1-9) (UGT1*9) (UGT1-09) (UGT1.9) (UDP-glucuronosyltransferase 1-I) (UGT-1I) (UGT1I) (lugP4)	530	59941	1.44	19	1	160	28714690	1	0	0	0	1	0	0
O43795	MYO1B	MYO1B	Unconventional myosin-Ib (MYH-1c) (Myosin I alpha) (MMI-alpha) (MMIa)	1136	131985	29.7	47	2	232, 234	28714690	1	0	0	0	17	1	11
O00159	MYO1C	MYO1C	Unconventional myosin-Ic (Myosin I beta) (MMI-beta) (MMIb)	1063	121682	90.3	35	4	201, 668, 703, 708	28714690	3	0	0	0	18	0	7
Q12965	MYO1E MYO1C	MYO1E	Unconventional myosin-Ie (Myosin-Ic) (Unconventional myosin 1E)	1108	127062	24.3	50	1	173	28714690	0	1	0	0	39	0	5
Q03405	PLAUR MO3 UPAR	PLAUR	Urokinase plasminogen activator surface receptor (U-PAR) (uPAR) (Monocyte activation antigen Mo3) (CD antigen CD87)	335	36978	3.99	7	6	79, 109, 114, 171, 217, 258	7548000;28714690	0	0	0	0	2	0	0
P00749	PLAU	PLAU	Urokinase-type plasminogen activator (U-plasminogen activator) (uPA) (EC 3.4.21.73) [Cleaved into: Urokinase-type plasminogen activator long chain A; Urokinase-type plasminogen activator short chain A; Urokinase-type plasminogen activator chain B]	431	48523	8.37	18	1	44	7548000;28714690	0	0	0	1	4	0	1
Q9BZF9	UACA KIAA1561	UACA	Uveal autoantigen with coiled-coil domains and ankyrin repeats	1416	162505	5.68	25	1	375	28714690	6	2	0	0	18	0	2
P26640	VARS1 G7A VARS VARS2	VARS1	Valine--tRNA ligase (EC 6.1.1.9) (Protein G7a) (Valyl-tRNA synthetase) (ValRS)	1264	140476	132	34	1	24	28714690	6	0	0	0	22	0	15
P49748	ACADVL VLCAD	ACADVL	Very long-chain specific acyl-CoA dehydrogenase, mitochondrial (VLCAD) (EC 1.3.8.9)	655	70390	159	10	2	240, 241	28714690	10	0	0	0	7	1	2
P46459	NSF	NSF	Vesicle-fusing ATPase (EC 3.6.4.6) (N-ethylmaleimide-sensitive fusion protein) (NEM-sensitive fusion protein) (Vesicular-fusion protein NSF)	744	82594	60	10	1	294	19741252;28714690	0	0	0	0	16	0	4
O75396	SEC22B SEC22L1	SEC22B	Vesicle-trafficking protein SEC22b (ER-Golgi SNARE of 24 kDa) (ERS-24) (ERS24) (SEC22 vesicle-trafficking protein homolog B) (SEC22 vesicle-trafficking protein-like 1)	215	24741	87.6	9	1	33	19741252	1	0	0	0	17	0	7
Q9HBM0	VEZT	VEZT	Vezatin	779	88665	1.1	17	1	401	28714690	1	0	0	0	10	0	1
P08670	VIM	VIM	Vimentin	466	53652	3466	13	6	11, 30, 117, 150, 276, 358	19242934;19741252;29471108; 21156839;28714690	12	3	4	0	71	0	21
P18206	VCL	VCL	Vinculin (Metavinculin) (MV)	1134	123799	537	9	0	ND	19290778	8	2	0	0	41	0	14
P21796	VDAC1 VDAC	VDAC1	Voltage-dependent anion-selective channel protein 1 (VDAC-1) (hVDAC1) (Outer mitochondrial membrane protein porin 1) (Plasmalemmal porin) (Porin 31HL) (Porin 31HM)	283	30773	532	11	11	7, 22, 62, 67, 118, 146, 153, 173, 195, 225, 247	14684358;16378731;21156839;28714690	11	0	0	0	26	0	11
P45880	VDAC2	VDAC2	Voltage-dependent anion-selective channel protein 2 (VDAC-2) (hVDAC2) (Outer mitochondrial membrane protein porin 2)	294	31567	452	10	6	73, 78, 184, 206, 236, 258	28714690	7	0	0	0	22	0	8
Q9Y277	VDAC3	VDAC3	Voltage-dependent anion-selective channel protein 3 (VDAC-3) (hVDAC3) (Outer mitochondrial membrane protein porin 3)	283	30659	247	12	3	62, 67, 173	28714690	14	0	0	0	12	0	10
Q13936-37	CACNA1C CACH2 CACN2 CACNL1A1 CCHL1A1	CACNA1C	Voltage-dependent L-type calcium channel subunit alpha-1C (Calcium channel, L type, alpha-1 polypeptide, isoform 1, cardiac muscle) (Voltage-gated calcium channel subunit alpha Cav1.2)	2221	248977	0.046	58	2	1837, 2134	17942635	2	0	0	0	21	0	0
O75083	WDR1	WDR1	WD repeat-containing protein 1 (Actin-interacting protein 1) (AIP1) (NORI-1)	606	66194	414	26	5	66, 72, 96, 98, 398	19741252;28714690	10	0	0	0	19	0	21
P61964	WDR5 BIG3	WDR5	WD repeat-containing protein 5 (BMP2-induced 3-kb gene protein)	334	36588	24.2	9	1	228	28714690	1	0	0	0	6	0	4
Q9Y2W2	WBP11 NPWBP SIPP1 SNP70	WBP11	WW domain-binding protein 11 (WBP-11) (Npw38-binding protein) (NpwBP) (SH3 domain-binding protein SNP70) (Splicing factor that interacts with PQBP-1 and PP1)	641	69998	28.6	9	2	124, 173	19741252	3	2	0	0	24	0	1
P12955	PEPD PRD	PEPD	Xaa-Pro dipeptidase (X-Pro dipeptidase) (EC 3.4.13.9) (Imidodipeptidase) (Peptidase D) (Proline dipeptidase) (Prolidase)	493	54548	69.9	15	1	57	28714690	3	0	0	0	5	0	2
P13010	XRCC5 G22P2	XRCC5	X-ray repair cross-complementing protein 5 (EC 3.6.4.-) (86 kDa subunit of Ku antigen) (ATP-dependent DNA helicase 2 subunit 2) (ATP-dependent DNA helicase II 80 kDa subunit) (CTC box-binding factor 85 kDa subunit) (CTC85) (CTCBF) (DNA repair protein XRCC5) (Ku80) (Ku86) (Lupus Ku autoantigen protein p86) (Nuclear factor IV) (Thyroid-lupus autoantigen) (TLAA) (X-ray repair complementing defective…	732	82705	480	13	1	295	19741252	18	1	0	0	26	1	38
Q9Y2K1	ZBTB1 KIAA0997	ZBTB1	Zinc finger and BTB domain-containing protein 1	713	82016	0.958	20	1	83	25814781	0	0	0	0	16	2	0
O95365	ZBTB7A FBI1 LRF ZBTB7 ZNF857A	ZBTB7A	Zinc finger and BTB domain-containing protein 7A (Factor binding IST protein 1) (FBI-1) (Factor that binds to inducer of short transcripts protein 1) (HIV-1 1st-binding protein 1) (Leukemia/lymphoma-related factor) (POZ and Krueppel erythroid myeloid ontogenic factor) (POK erythroid myeloid ontogenic factor) (Pokemon) (Pokemon 1) (TTF-I-interacting peptide 21) (TIP21) (Zinc finger protein 857A)	584	61439	4.04	14	1	355	28714690	0	0	0	0	13	1	0
O75152	ZC3H11A KIAA0663 ZC3HDC11A	ZC3H11A	Zinc finger CCCH domain-containing protein 11A	810	89131	26.9	4	1	89	28714690	4	0	0	0	50	0	2
Q9UDW3	ZMAT5	ZMAT5	Zinc finger matrin-type protein 5 (U11/U12 small nuclear ribonucleoprotein 20 kDa protein) (U11/U12 snRNP 20 kDa protein) (U11/U12-20K)	170	19971	0.898	4	2	5, 9	28714690	2	0	0	0	0	0	0
Q9NRM2	ZNF277 NRIF4 ZNF277P	ZNF277	Zinc finger protein 277 (Nuclear receptor-interacting factor 4)	450	52788	0.626	15	2	99, 102	30268931	0	0	0	0	1	0	0
O94892	ZNF432 KIAA0798	ZNF432	Zinc finger protein 432	652	74836	0.359	20	1	41	19741252;16777052	5	0	0	0	25	0	0
O00488	ZNF593 ZT86	ZNF593	Zinc finger protein 593 (Zinc finger protein T86)	134	15199	10.3	3	1	69	28714690	0	0	0	0	3	0	1
Q14966	ZNF638 NP220 ZFML	ZNF638	Zinc finger protein 638 (Cutaneous T-cell lymphoma-associated antigen se33-1) (CTCL-associated antigen se33-1) (Nuclear protein 220) (Zinc finger matrin-like protein)	1978	220625	9.41	29	3	217, 219, 731	28714690	11	6	0	0	72	0	1

## Sheet: Tyrosine nitrated with sites
UniProtKB	Gene Names	Gene Names (primary)	Protein names	Amino acids	Mass	Abundance ppm	Tyrosine count	nTyrosine count	nTyrosine sites	Reference PMID	Acetylation count	Methylation count	O-GlcNAc count	O-GalNAc count	Phosphorylation count	Sumoylation count	Ubiquitination count
O14874	BCKDK	BCKDK	[3-methyl-2-oxobutanoate dehydrogenase [lipoamide]] kinase, mitochondrial (EC 2.7.11.4) (Branched-chain alpha-ketoacid dehydrogenase kinase) (BCKD-kinase) (BCKDHKIN)	412	46360	11	13	1	93	28714690	4	0	0	0	9	0	1
P61604	HSPE1	HSPE1	10 kDa heat shock protein, mitochondrial (Hsp10) (10 kDa chaperonin) (Chaperonin 10) (CPN10) (Early-pregnancy factor) (EPF)	102	10932	768	3	1	88	19741252	7	1	0	0	6	0	4
Q15029	EFTUD2 KIAA0031 SNRP116	EFTUD2	116 kDa U5 small nuclear ribonucleoprotein component (Elongation factor Tu GTP-binding domain-containing protein 2) (SNU114 homolog) (hSNU114) (U5 snRNP-specific protein, 116 kDa) (U5-116 kDa)	972	109436	110	31	1	722	28714690	1	0	0	0	21	0	17
P61981	YWHAG	YWHAG	14-3-3 protein gamma (Protein kinase C inhibitor protein 1) (KCIP-1) [Cleaved into: 14-3-3 protein gamma, N-terminally processed]	247	28303	480	14	1	133	28714690	7	0	0	0	24	0	10
Q9C0C2	TNKS1BP1 KIAA1741 TAB182	TNKS1BP1	182 kDa tankyrase-1-binding protein	1729	181796	17.8	15	1	918	28714690	1	1	0	0	149	0	1
O75832	PSMD10	PSMD10	26S proteasome non-ATPase regulatory subunit 10 (26S proteasome regulatory subunit p28) (Gankyrin) (p28(GANK))	226	24428	78.2	6	1	138	19741252	1	0	0	0	4	0	6
O00232	PSMD12	PSMD12	26S proteasome non-ATPase regulatory subunit 12 (26S proteasome regulatory subunit RPN5) (26S proteasome regulatory subunit p55)	456	52904	94.2	16	1	174	19741252	4	0	0	0	9	1	12
P35998	PSMC2 MSS1	PSMC2	26S proteasome regulatory subunit 7 (26S proteasome AAA-ATPase subunit RPT1) (Proteasome 26S subunit ATPase 2)	433	48634	126	10	1	4	19741252	5	0	0	0	10	0	26
P62195	PSMC5 SUG1	PSMC5	26S proteasome regulatory subunit 8 (26S proteasome AAA-ATPase subunit RPT6) (Proteasome 26S subunit ATPase 5) (Proteasome subunit p45) (Thyroid hormone receptor-interacting protein 1) (TRIP1) (p45/SUG)	406	45626	157	7	1	121	19741252	2	0	0	0	17	0	25
O43598	DNPH1 C6orf108 RCL	DNPH1	2'-deoxynucleoside 5'-phosphate N-hydrolase 1 (EC 3.2.2.-) (c-Myc-responsive protein RCL)	174	19108	106	5	1	157	28714690	0	0	0	0	11	0	0
Q13084	MRPL28 MAAT1	MRPL28	39S ribosomal protein L28, mitochondrial (L28mt) (MRP-L28) (Melanoma antigen p15) (Melanoma-associated antigen recognized by T-lymphocytes) (Mitochondrial large ribosomal subunit protein bL28m)	256	30157	30.2	11	1	6	28714690	0	0	0	0	5	0	3
Q8IXM3	MRPL41 BMRP MRPL27 RPML27 PIG3	MRPL41	39S ribosomal protein L41, mitochondrial (L41mt) (MRP-L41) (39S ribosomal protein L27 homolog) (Bcl-2-interacting mitochondrial ribosomal protein L41) (Cell proliferation-inducing gene 3 protein) (MRP-L27 homolog) (Mitochondrial large ribosomal subunit protein mL41)	137	15383	20	4	1	117	28714690	0	0	0	0	0	0	0
P62280	RPS11	RPS11	40S ribosomal protein S11 (Small ribosomal subunit protein uS17)	158	18431	367	7	1	55	19741252	4	1	0	0	16	0	10
P62263	RPS14 PRO2640	RPS14	40S ribosomal protein S14 (Small ribosomal subunit protein uS11)	151	16273	888	1	1	72	19741252	1	0	0	0	9	0	4
P63220	RPS21	RPS21	40S ribosomal protein S21 (Small ribosomal subunit protein eS21)	83	9111	687	2	1	12	19741252	4	0	0	0	4	0	5
Q71UM5	RPS27L	RPS27L	40S ribosomal protein S27-like (Small ribosomal subunit protein eS27-like)	84	9477	145	2	1	31	19741252	0	0	0	0	5	0	2
P62273	RPS29	RPS29	40S ribosomal protein S29 (Small ribosomal subunit protein uS14)	56	6677	64.5	3	1	34	19741252;28714690	1	1	0	0	3	0	3
P62701	RPS4X CCG2 RPS4 SCAR	RPS4X	40S ribosomal protein S4, X isoform (SCR10) (Single copy abundant mRNA protein) (Small ribosomal subunit protein eS4)	263	29598	653	5	1	82	19741252;28714690	6	0	0	0	13	0	15
P46782	RPS5	RPS5	40S ribosomal protein S5 (Small ribosomal subunit protein uS7) [Cleaved into: 40S ribosomal protein S5, N-terminally processed]	204	22876	666	5	1	48	28714690	1	0	0	0	8	0	10
P62081	RPS7	RPS7	40S ribosomal protein S7 (Small ribosomal subunit protein eS7)	194	22127	1155	1	1	177	19741252	6	0	0	0	5	0	15
Q9H0D6	XRN2	XRN2	5'-3' exoribonuclease 2 (EC 3.1.13.-) (DHM1-like protein) (DHP protein)	950	108582	33	34	1	764	19741252	2	16	0	0	28	0	9
P21589	NT5E NT5 NTE	NT5E	5'-nucleotidase (5'-NT) (EC 3.1.3.35) (EC 3.1.3.5) (EC 3.1.3.89) (EC 3.1.3.91) (EC 3.1.3.99) (5'-deoxynucleotidase) (Ecto-5'-nucleotidase) (IMP-specific 5'-nucleotidase) (Thymidylate 5'-phosphatase) (CD antigen CD73)	574	63368	13.3	20	1	263	28714690	0	0	0	0	5	0	3
Q8NHW5	RPLP0P6	RPLP0P6	60S acidic ribosomal protein P0-like (Large ribosomal subunit protein uL10-like)	317	34364	0	6	1	24	19741252	1	0	0	0	5	0	12
P62906	RPL10A NEDD6	RPL10A	60S ribosomal protein L10a (CSA-19) (Large ribosomal subunit protein uL1) (Neural precursor cell expressed developmentally down-regulated protein 6) (NEDD-6)	217	24831	599	6	1	107	28714690	5	0	0	0	4	0	7
P62913	RPL11	RPL11	60S ribosomal protein L11 (CLL-associated antigen KW-12) (Large ribosomal subunit protein uL5)	178	20252	389	6	1	170	28714690	6	0	0	0	8	0	13
P61313	RPL15 EC45 TCBAP0781	RPL15	60S ribosomal protein L15 (Large ribosomal subunit protein eL15)	204	24146	641	10	1	6	28714690	1	0	0	0	7	0	9
P18621	RPL17	RPL17	60S ribosomal protein L17 (60S ribosomal protein L23) (Large ribosomal subunit protein uL22) (PD-1)	184	21397	227	5	1	4	28714690	4	0	0	0	7	0	7
Q02543	RPL18A	RPL18A	60S ribosomal protein L18a (Large ribosomal subunit protein eL20)	176	20762	428	8	1	110	19741252	2	0	0	0	10	0	8
P83731	RPL24	RPL24	60S ribosomal protein L24 (60S ribosomal protein L30) (Large ribosomal subunit protein eL24)	157	17779	462	4	1	11	19741252	11	0	0	0	7	0	14
P61353	RPL27	RPL27	60S ribosomal protein L27 (Large ribosomal subunit protein eL27)	136	15798	467	7	1	85	28714690	4	0	0	0	5	0	9
P46779	RPL28	RPL28	60S ribosomal protein L28 (Large ribosomal subunit protein eL28)	137	15748	225	4	1	77	19741252	1	0	0	0	8	0	10
P62888	RPL30	RPL30	60S ribosomal protein L30 (Large ribosomal subunit protein eL30)	115	12784	685	7	1	63	28714690	7	0	0	0	9	0	11
P62910	RPL32 PP9932	RPL32	60S ribosomal protein L32 (Large ribosomal subunit protein eL32)	135	15860	828	3	1	95	19741252	0	0	0	0	5	0	1
P49207	RPL34	RPL34	60S ribosomal protein L34 (Large ribosomal subunit protein eL34)	117	13293	340	5	1	13	19741252	3	2	0	0	5	0	8
Q9Y3U8	RPL36	RPL36	60S ribosomal protein L36 (Large ribosomal subunit protein eL36)	105	12254	323	2	1	5	19741252;28714690	1	0	0	0	4	0	2
P61927	RPL37	RPL37	60S ribosomal protein L37 (G1.16) (Large ribosomal subunit protein eL37)	97	11078	45.4	4	1	27	19741252	1	0	0	0	3	0	4
P63173	RPL38	RPL38	60S ribosomal protein L38 (Large ribosomal subunit protein eL38)	70	8218	590	2	1	41	28714690	3	0	0	0	5	0	7
P18124	RPL7	RPL7	60S ribosomal protein L7 (Large ribosomal subunit protein uL30)	248	29226	838	11	1	182	28714690	2	0	0	0	9	0	19
P62917	RPL8	RPL8	60S ribosomal protein L8 (Large ribosomal subunit protein uL2)	257	28025	386	6	1	133	19741252	3	1	0	0	5	0	12
P32969	RPL9 OK/SW-cl.103; RPL9P7; RPL9P8; RPL9P9	RPL9; RPL9P7; RPL9P8; RPL9P9	60S ribosomal protein L9 (Large ribosomal subunit protein uL6)	192	21863	490	4	1	180	19741252	1	0	0	0	9	0	12
P52209	PGD PGDH	PGD	6-phosphogluconate dehydrogenase, decarboxylating (EC 1.1.1.44)	483	53140	315	13	1	137	28714690	8	0	0	0	9	0	8
P68133	ACTA1 ACTA	ACTA1	Actin, alpha skeletal muscle (EC 3.6.4.-) (Alpha-actin-1) [Cleaved into: Actin, alpha skeletal muscle, intermediate form]	377	42051	1297	16	1	200	18835959;19741252	11	3	1	0	41	0	11
Q9Y6W5	WASF2 WAVE2	WASF2	Actin-binding protein WASF2 (Protein WAVE-2) (Verprolin homology domain-containing protein 2) (Wiskott-Aldrich syndrome protein family member 2) (WASP family protein member 2)	498	54284	22.7	11	1	46	28714690	0	0	0	0	25	0	2
Q9NZ32	ACTR10 ACTR11 ARP10 ARP11	ACTR10	Actin-related protein 10 (Actin-related protein 11) (hARP11)	417	46307	14.3	13	1	4	19741252	0	0	0	0	12	0	4
O15144	ARPC2 ARC34 PRO2446	ARPC2	Actin-related protein 2/3 complex subunit 2 (Arp2/3 complex 34 kDa subunit) (p34-ARC)	300	34333	428	12	1	128	28714690	3	0	0	0	9	0	9
O60427	FADS1 FADSD5	FADS1	Acyl-CoA (8-3)-desaturase (EC 1.14.19.44) (Delta(5) fatty acid desaturase) (D5D) (Delta(5) desaturase) (Delta-5 desaturase) (Fatty acid desaturase 1)	444	51964	4.42	16	1	19	28714690	0	0	0	0	0	0	9
O14734	ACOT8 ACTEIII PTE1	ACOT8	Acyl-coenzyme A thioesterase 8 (Acyl-CoA thioesterase 8) (EC 3.1.2.1) (EC 3.1.2.11) (EC 3.1.2.2) (EC 3.1.2.3) (EC 3.1.2.5) (Choloyl-coenzyme A thioesterase) (EC 3.1.2.27) (HIV-Nef-associated acyl-CoA thioesterase) (Peroxisomal acyl-CoA thioesterase 2) (PTE-2) (Peroxisomal acyl-coenzyme A thioester hydrolase 1) (PTE-1) (Peroxisomal long-chain acyl-CoA thioesterase 1) (Thioesterase II) (hACTE-III) …	319	35914	7.33	9	1	171	28714690	3	0	0	0	2	0	0
Q9Y305	ACOT9 CGI-16	ACOT9	Acyl-coenzyme A thioesterase 9, mitochondrial (Acyl-CoA thioesterase 9) (EC 3.1.2.-) (Acyl-CoA thioester hydrolase 9)	439	49902	34.8	8	1	104	28714690	7	0	0	0	5	0	7
P07311	ACYP1 ACYPE	ACYP1	Acylphosphatase-1 (EC 3.6.1.7) (Acylphosphatase, erythrocyte isozyme) (Acylphosphatase, organ-common type isozyme) (Acylphosphate phosphohydrolase 1)	99	11261	19.4	2	1	92	19741252	0	0	0	0	3	0	4
Q01518	CAP1 CAP	CAP1	Adenylyl cyclase-associated protein 1 (CAP 1)	475	51901	853	12	1	419	19741252	6	2	0	0	28	0	4
Q9UKK9	NUDT5 NUDIX5 HSPC115	NUDT5	ADP-sugar pyrophosphatase (EC 3.6.1.13) (8-oxo-dGDP phosphatase) (EC 3.6.1.58) (Nuclear ATP-synthesis protein NUDIX5) (EC 2.7.7.96) (Nucleoside diphosphate-linked moiety X motif 5) (Nudix motif 5) (hNUDT5) (YSA1H)	219	24328	184	7	1	36	19741252	5	0	0	0	9	0	5
P49588	AARS1 AARS	AARS1	Alanine--tRNA ligase, cytoplasmic (EC 6.1.1.7) (Alanyl-tRNA synthetase) (AlaRS) (Renal carcinoma antigen NY-REN-42)	968	106810	117	26	1	690	19741252	5	0	0	0	14	0	31
P30837	ALDH1B1 ALDH5 ALDHX	ALDH1B1	Aldehyde dehydrogenase X, mitochondrial (EC 1.2.1.3) (Aldehyde dehydrogenase 5) (Aldehyde dehydrogenase family 1 member B1)	517	57249	25.9	14	1	442	28714690	3	0	0	0	7	0	1
P02763	ORM1 AGP1	ORM1	Alpha-1-acid glycoprotein 1 (AGP 1) (Orosomucoid-1) (OMD 1)	201	23540	14374	11	1	109	30268931	1	0	0	0	2	0	0
P19652	ORM2 AGP2	ORM2	Alpha-1-acid glycoprotein 2 (AGP 2) (Orosomucoid-2) (OMD 2)	201	23603	5266	11	1	160	1276136;30268931	1	0	0	0	0	0	0
P61163	ACTR1A CTRN1	ACTR1A	Alpha-centractin (Centractin) (ARP1) (Actin-RPV) (Centrosome-associated actin homolog)	376	42614	97.9	15	1	73	28714690	2	0	0	0	5	0	5
P54920	NAPA SNAPA	NAPA	Alpha-soluble NSF attachment protein (SNAP-alpha) (N-ethylmaleimide-sensitive factor attachment protein alpha)	295	33233	137	14	1	228	28714690	3	0	0	0	6	0	8
Q8IY63	AMOTL1	AMOTL1	Angiomotin-like protein 1	956	106574	1.32	23	1	691	28714690	0	0	0	0	36	0	4
P08133	ANXA6 ANX6	ANXA6	Annexin A6 (67 kDa calelectrin) (Annexin VI) (Annexin-6) (Calphobindin-II) (CPB-II) (Chromobindin-20) (Lipocortin VI) (Protein III) (p68) (p70)	673	75873	799	23	1	218	19741252	21	0	0	0	30	0	18
Q9BQE5	APOL2	APOL2	Apolipoprotein L2 (Apolipoprotein L-II) (ApoL-II)	337	37078	65.4	5	1	15	28714690	0	0	0	0	3	0	6
Q15027	ACAP1 CENTB1 KIAA0050	ACAP1	Arf-GAP with coiled-coil, ANK repeat and PH domain-containing protein 1 (Centaurin-beta-1) (Cnt-b1)	740	81536	15.1	9	1	485	16777052	2	0	0	0	13	0	1
Q6DD88	ATL3	ATL3	Atlastin-3 (EC 3.6.5.-)	541	60542	58.8	21	1	413	28714690	3	0	0	0	10	0	5
O43681	GET3 ARSA ASNA1 TRC40	GET3	ATPase GET3 (EC 3.6.-.-) (Arsenical pump-driving ATPase) (Arsenite-stimulated ATPase) (Guided entry of tail-anchored proteins factor 3, ATPase) (Transmembrane domain recognition complex 40 kDa ATPase subunit) (hARSA-I) (hASNA-I)	348	38793	58.1	6	1	302	28714690	1	0	0	0	2	0	6
Q01813	PFKP PFKF	PFKP	ATP-dependent 6-phosphofructokinase, platelet type (ATP-PFK) (PFK-P) (EC 2.7.1.11) (6-phosphofructokinase type C) (Phosphofructo-1-kinase isozyme C) (PFK-C) (Phosphohexokinase)	784	85596	197	20	1	487	28714690	8	1	0	0	15	0	20
O94762	RECQL5 RECQ5	RECQL5	ATP-dependent DNA helicase Q5 (EC 3.6.4.12) (DNA helicase, RecQ-like type 5) (RecQ5) (RecQ protein-like 5)	991	108858	1.72	24	1	419	28714690	0	0	0	0	19	0	1
O43143	DHX15 DBP1 DDX15	DHX15	ATP-dependent RNA helicase DHX15 (EC 3.6.4.13) (ATP-dependent RNA helicase #46) (DEAH box protein 15) (Splicing factor Prp43) (hPrp43)	795	90933	114	31	1	323	19741252	8	2	0	0	18	0	12
Q9UL15	BAG5 KIAA0873	BAG5	BAG family molecular chaperone regulator 5 (BAG-5) (Bcl-2-associated athanogene 5)	447	51200	6.18	10	1	255	28714690	1	0	0	0	3	0	1
O75531	BANF1 BAF BCRG1	BANF1	Barrier-to-autointegration factor (Breakpoint cluster region protein 1) [Cleaved into: Barrier-to-autointegration factor, N-terminally processed]	89	10059	831	1	1	43	28714690	1	0	0	0	5	0	1
O43252	PAPSS1 ATPSK1 PAPSS	PAPSS1	Bifunctional 3'-phosphoadenosine 5'-phosphosulfate synthase 1 (PAPS synthase 1) (PAPSS 1) (Sulfurylase kinase 1) (SK 1) (SK1) [Includes: Sulfate adenylyltransferase (EC 2.7.7.4) (ATP-sulfurylase) (Sulfate adenylate transferase) (SAT); Adenylyl-sulfate kinase (EC 2.7.1.25) (3'-phosphoadenosine-5'-phosphosulfate synthase) (APS kinase) (Adenosine-5'-phosphosulfate 3'-phosphotransferase) (Adenylylsul…	624	70833	16.7	22	1	537	19741252	2	1	0	0	7	0	3
P22234	PAICS ADE2 AIRC PAIS	PAICS	Bifunctional phosphoribosylaminoimidazole carboxylase/phosphoribosylaminoimidazole succinocarboxamide synthetase (PAICS) [Includes: Phosphoribosylaminoimidazole carboxylase (EC 4.1.1.21) (AIR carboxylase) (AIRC); Phosphoribosylaminoimidazole succinocarboxamide synthetase (EC 6.3.2.6) (SAICAR synthetase)]	425	47079	283	7	1	22	19741252	7	0	0	0	25	0	17
Q9H3K6	BOLA2 BOLA2A My016; BOLA2B	BOLA2; BOLA2B	BolA-like protein 2	86	10117	32.6	1	1	7	19741252	1	0	0	0	3	0	2
P12830	CDH1 CDHE UVO	CDH1	Cadherin-1 (CAM 120/80) (Epithelial cadherin) (E-cadherin) (Uvomorulin) (CD antigen CD324) [Cleaved into: E-Cad/CTF1; E-Cad/CTF2; E-Cad/CTF3]	882	97456	23.4	26	1	797	28714690	0	0	0	1	20	0	2
Q05682	CALD1 CAD CDM	CALD1	Caldesmon (CDM)	793	93231	350	4	1	160	28714690	7	0	0	0	43	0	1
P27824	CANX	CANX	Calnexin (IP90) (Major histocompatibility complex class I antigen-binding protein p88) (p90)	592	67568	628	15	1	70	19741252	5	0	0	3	16	0	14
P04632	CAPNS1 CAPN4 CAPNS	CAPNS1	Calpain small subunit 1 (CSS1) (Calcium-activated neutral proteinase small subunit) (CANP small subunit) (Calcium-dependent protease small subunit) (CDPS) (Calcium-dependent protease small subunit 1) (Calpain regulatory subunit)	268	28316	309	7	1	217	28714690	2	0	0	0	7	0	6
P27797	CALR CRTC	CALR	Calreticulin (CRP55) (Calregulin) (Endoplasmic reticulum resident protein 60) (ERp60) (HACBP) (grp60)	417	48142	1265	14	1	285	19741252	10	0	0	0	13	0	9
O43852	CALU	CALU	Calumenin (Crocalbin) (IEF SSP 9302)	315	37107	190	13	1	275	19741252	0	0	0	2	16	0	6
P31321	PRKAR1B	PRKAR1B	cAMP-dependent protein kinase type I-beta regulatory subunit	381	43073	14.1	13	1	21	16777052	0	0	0	0	13	0	4
P30622	CLIP1 CYLN1 RSN	CLIP1	CAP-Gly domain-containing linker protein 1 (Cytoplasmic linker protein 1) (Cytoplasmic linker protein 170 alpha-2) (CLIP-170) (Reed-Sternberg intermediate filament-associated protein) (Restin)	1438	162246	21.3	9	1	108	28714690	2	0	0	0	71	0	0
Q9UDT6	CLIP2 CYLN2 KIAA0291 WBSCR3 WBSCR4 WSCR4	CLIP2	CAP-Gly domain-containing linker protein 2 (Cytoplasmic linker protein 115) (CLIP-115) (Cytoplasmic linker protein 2) (Williams-Beuren syndrome chromosomal region 3 protein) (Williams-Beuren syndrome chromosomal region 4 protein)	1046	115837	11	12	1	129	28714690	2	0	0	0	28	0	0
Q14444	CAPRIN1 GPIAP1 GPIP137 M11S1 RNG105	CAPRIN1	Caprin-1 (Cell cycle-associated protein 1) (Cytoplasmic activation- and proliferation-associated protein 1) (GPI-anchored membrane protein 1) (GPI-anchored protein p137) (GPI-p137) (p137GPI) (Membrane component chromosome 11 surface marker 1) (RNA granule protein 105)	709	78366	255	24	1	99	28714690	1	9	0	0	36	0	10
O75976	CPD	CPD	Carboxypeptidase D (EC 3.4.17.22) (Metallocarboxypeptidase D) (gp180)	1380	152931	5.21	53	1	59	28714690	0	0	0	7	27	0	2
P19784	CSNK2A2 CK2A2	CSNK2A2	Casein kinase II subunit alpha' (CK II alpha') (EC 2.7.11.1)	350	41213	38	23	1	13	19741252	2	0	0	0	12	0	1
Q13740	ALCAM MEMD	ALCAM	CD166 antigen (Activated leukocyte cell adhesion molecule) (CD antigen CD166)	583	65102	51.6	25	1	58	28714690	2	0	0	0	3	0	4
P16070	CD44 LHR MDU2 MDU3 MIC4	CD44	CD44 antigen (CDw44) (Epican) (Extracellular matrix receptor III) (ECMR-III) (GP90 lymphocyte homing/adhesion receptor) (HUTCH-I) (Heparan sulfate proteoglycan) (Hermes antigen) (Hyaluronate receptor) (Phagocytic glycoprotein 1) (PGP-1) (Phagocytic glycoprotein I) (PGP-I) (CD antigen CD44)	742	81538	142	14	1	79	28714690	0	0	0	36	18	0	5
P60953	CDC42	CDC42	Cell division control protein 42 homolog (EC 3.6.5.2) (G25K GTP-binding protein)	191	21259	501	7	1	154	28714690	1	0	0	0	5	0	5
Q99459	CDC5L KIAA0432 PCDC5RP	CDC5L	Cell division cycle 5-like protein (Cdc5-like protein) (Pombe cdc5-related protein)	802	92251	42.1	20	1	788	28714690	3	0	0	0	42	0	4
Q8IX12	CCAR1 CARP1 DIS	CCAR1	Cell division cycle and apoptosis regulator protein 1 (Cell cycle and apoptosis regulatory protein 1) (CARP-1) (Death inducer with SAP domain)	1150	132821	36	26	1	721	28714690	1	0	0	0	29	1	4
Q13237	PRKG2 PRKGR2	PRKG2	cGMP-dependent protein kinase 2 (cGK 2) (cGK2) (EC 2.7.11.12) (cGMP-dependent protein kinase II) (cGKII)	762	87432	0.653	25	1	354	15555551;16777052	0	1	0	0	7	0	2
P49585	PCYT1A CTPCT PCYT1	PCYT1A	Choline-phosphate cytidylyltransferase A (EC 2.7.7.15) (CCT-alpha) (CTP:phosphocholine cytidylyltransferase A) (CCT A) (CT A) (Phosphorylcholine transferase A)	367	41731	30.2	12	1	141	28714690	2	0	0	0	22	0	5
Q9Y6A4	CFAP20 BUG22 C16orf80 GTL3	CFAP20	Cilia- and flagella-associated protein 20 (Basal body up-regulated protein 22) (Transcription factor IIB)	193	22774	15.8	9	1	184	19741252	0	0	0	0	4	0	1
O60641	SNAP91 KIAA0656	SNAP91	Clathrin coat assembly protein AP180 (91 kDa synaptosomal-associated protein) (Clathrin coat-associated protein AP180) (Phosphoprotein F1-20)	907	92502	13.5	9	1	237	15555551;16777052	0	0	0	0	13	0	0
Q14677	CLINT1 ENTH EPN4 EPNR KIAA0171	CLINT1	Clathrin interactor 1 (Clathrin-interacting protein localized in the trans-Golgi region) (Clint) (Enthoprotin) (Epsin-4) (Epsin-related protein) (EpsinR)	625	68259	47.2	10	1	159	28714690	2	1	0	0	34	0	17
P09496	CLTA	CLTA	Clathrin light chain A (Lca)	248	27077	573	7	1	147	28714690	1	0	0	0	12	0	3
Q8N684	CPSF7	CPSF7	Cleavage and polyadenylation specificity factor subunit 7 (Cleavage and polyadenylation specificity factor 59 kDa subunit) (CPSF 59 kDa subunit) (Cleavage factor Im complex 59 kDa subunit) (CFIm59) (Pre-mRNA cleavage factor Im 59 kDa subunit)	471	52050	60.5	14	1	408	19741252	0	0	0	0	34	0	3
Q05048	CSTF1	CSTF1	Cleavage stimulation factor subunit 1 (CF-1 50 kDa subunit) (Cleavage stimulation factor 50 kDa subunit) (CSTF 50 kDa subunit) (CstF-50)	431	48358	29.3	19	1	213	28714690	0	0	0	0	5	0	1
P53621	COPA	COPA	Coatomer subunit alpha (Alpha-coat protein) (Alpha-COP) (HEP-COP) (HEPCOP) [Cleaved into: Xenin (Xenopsin-related peptide); Proxenin]	1224	138346	99.8	39	1	551	28714690	2	1	0	0	27	0	36
P35606	COPB2	COPB2	Coatomer subunit beta' (Beta'-coat protein) (Beta'-COP) (p102)	906	102487	93.1	32	1	794	19741252	2	0	0	0	20	0	11
Q9Y3X0	CCDC9	CCDC9	Coiled-coil domain-containing protein 9	531	59703	6.34	5	1	35	28714690	2	10	0	0	28	0	0
Q14011	CIRBP A18HNRNP CIRP	CIRBP	Cold-inducible RNA-binding protein (A18 hnRNP) (Glycine-rich RNA-binding protein CIRP)	172	18648	144	10	1	29	28714690	0	8	0	0	24	0	1
P45452	MMP13	MMP13	Collagenase 3 (EC 3.4.24.-) (Matrix metalloproteinase-13) (MMP-13)	471	53820	0.662	21	1	338	18495757	0	0	0	0	2	0	0
P01031	C5 CPAMD4	C5	Complement C5 (C3 and PZP-like alpha-2-macroglobulin domain-containing protein 4) [Cleaved into: Complement C5 beta chain; Complement C5 alpha chain; C5a anaphylatoxin; Complement C5 alpha' chain]	1676	188305	161	83	1	700	2410424	0	0	0	0	11	0	0
Q9NPL8	TIMMDC1 C3orf1 UNQ247/PRO284	TIMMDC1	Complex I assembly factor TIMMDC1, mitochondrial (Protein M5-14) (Translocase of inner mitochondrial membrane domain-containing protein 1) (TIMM domain containing-protein 1)	285	32178	9.17	9	1	212	28714690	0	0	0	0	4	0	0
Q6PUV4	CPLX2	CPLX2	Complexin-2 (Complexin II) (CPX II) (Synaphin-1)	134	15394	13.6	2	1	123	28714690	1	0	0	0	1	0	0
P12277	CKB CKBB	CKB	Creatine kinase B-type (EC 2.7.3.2) (Brain creatine kinase) (B-CK) (Creatine kinase B chain) (Creatine phosphokinase B-type) (CPK-B)	381	42644	641	9	1	269	19741252	2	1	0	0	22	0	9
P17812	CTPS1 CTPS	CTPS1	CTP synthase 1 (EC 6.3.4.2) (CTP synthetase 1) (UTP--ammonia ligase 1)	591	66690	74.4	20	1	336	28714690	7	0	0	0	25	0	9
Q86VP6	CAND1 KIAA0829 TIP120 TIP120A	CAND1	Cullin-associated NEDD8-dissociated protein 1 (Cullin-associated and neddylation-dissociated protein 1) (TBP-interacting protein of 120 kDa A) (TBP-interacting protein 120A) (p120 CAND1)	1230	136376	116	31	1	723	19741252	6	0	0	0	27	0	16
O14976	GAK	GAK	Cyclin-G-associated kinase (EC 2.7.11.1)	1311	143191	10.7	32	1	1284	19741252	1	0	0	0	43	0	6
Q9UHD1	CHORDC1 CHP1	CHORDC1	Cysteine and histidine-rich domain-containing protein 1 (CHORD domain-containing protein 1) (CHORD-containing protein 1) (CHP-1) (Protein morgana)	332	37490	100	7	1	292	19741252	2	0	0	0	16	0	3
P13569	CFTR ABCC7	CFTR	Cystic fibrosis transmembrane conductance regulator (CFTR) (ATP-binding cassette sub-family C member 7) (Channel conductance-controlling ATPase) (EC 5.6.1.6) (cAMP-dependent chloride channel)	1480	168142	0.359	40	1	1307	12194970	0	0	0	0	36	0	1
P00167	CYB5A CYB5	CYB5A	Cytochrome b5 (Microsomal cytochrome b5 type A) (MCB5)	134	15330	153	5	1	11	28714690	2	0	0	0	1	0	2
P22695	UQCRC2	UQCRC2	Cytochrome b-c1 complex subunit 2, mitochondrial (Complex III subunit 2) (Core protein II) (Ubiquinol-cytochrome-c reductase complex core protein 2)	453	48443	213	14	1	71	28714690	1	0	0	0	11	0	8
P13073	COX4I1 COX4	COX4I1	Cytochrome c oxidase subunit 4 isoform 1, mitochondrial (Cytochrome c oxidase polypeptide IV) (Cytochrome c oxidase subunit IV isoform 1) (COX IV-1)	169	19577	317	5	1	38	19741252	5	2	0	0	8	0	6
P20674	COX5A	COX5A	Cytochrome c oxidase subunit 5A, mitochondrial (Cytochrome c oxidase polypeptide Va)	150	16762	167	5	1	123	28714690	3	0	0	0	5	0	1
O00483	NDUFA4	NDUFA4	Cytochrome c oxidase subunit NDUFA4 (Complex I-MLRQ) (CI-MLRQ) (NADH-ubiquinone oxidoreductase MLRQ subunit)	81	9370	101	4	1	62	19741252	2	1	0	0	4	0	3
Q14008	CKAP5 KIAA0097	CKAP5	Cytoskeleton-associated protein 5 (Colonic and hepatic tumor overexpressed gene protein) (Ch-TOG)	2032	225495	36.8	26	1	1860	28714690	7	1	0	0	34	0	9
Q96KP4	CNDP2 CN2 CPGL HEL-S-13 PEPA	CNDP2	Cytosolic non-specific dipeptidase (EC 3.4.13.18) (CNDP dipeptidase 2) (Glutamate carboxypeptidase-like protein 1) (Peptidase A) (Threonyl dipeptidase)	475	52878	243	19	1	10	28714690	1	0	0	0	7	0	7
Q9NV06	DCAF13 WDSOF1 HSPC064	DCAF13	DDB1- and CUL4-associated factor 13 (WD repeat and SOF domain-containing protein 1)	445	51402	6.07	14	1	339	28714690	3	0	0	0	4	0	6
Q14739	LBR	LBR	Delta(14)-sterol reductase LBR (Delta-14-SR) (EC 1.3.1.70) (3-beta-hydroxysterol Delta (14)-reductase) (C-14 sterol reductase) (C14SR) (Integral nuclear envelope inner membrane protein) (LMN2R) (Lamin-B receptor) (Sterol C14-reductase)	615	70703	33	33	1	132	28714690	6	0	0	0	32	0	7
O00115	DNASE2 DNASE2A DNL2	DNASE2	Deoxyribonuclease-2-alpha (EC 3.1.22.1) (Acid DNase) (Deoxyribonuclease II alpha) (DNase II alpha) (Lysosomal DNase II) (R31240_2)	360	39581	9.7	15	1	53	28714690	2	0	0	0	3	0	0
O94923	GLCE KIAA0836	GLCE	D-glucuronyl C5-epimerase (EC 5.1.3.17) (Heparan sulfate C5-epimerase) (Hsepi) (Heparin/heparan sulfate:glucuronic acid C5-epimerase) (Heparosan-N-sulfate-glucuronate 5-epimerase)	617	70101	1.16	31	1	104	28714690	2	0	0	2	6	0	1
Q16531	DDB1 XAP1	DDB1	DNA damage-binding protein 1 (DDB p127 subunit) (DNA damage-binding protein a) (DDBa) (Damage-specific DNA-binding protein 1) (HBV X-associated protein 1) (XAP-1) (UV-damaged DNA-binding factor) (UV-damaged DNA-binding protein 1) (UV-DDB 1) (XPE-binding factor) (XPE-BF) (Xeroderma pigmentosum group E-complementing protein) (XPCe)	1140	126968	135	35	1	245	28714690	5	0	0	0	24	0	22
Q92466	DDB2	DDB2	DNA damage-binding protein 2 (DDB p48 subunit) (DDBb) (Damage-specific DNA-binding protein 2) (UV-damaged DNA-binding protein 2) (UV-DDB 2)	427	47864	13.3	9	1	356	28714690	2	0	0	0	6	0	6
P54098	POLG MDP1 POLG1 POLGA	POLG	DNA polymerase subunit gamma-1 (EC 2.7.7.7) (Mitochondrial DNA polymerase catalytic subunit) (PolG-alpha)	1239	139562	1.56	33	1	178	28714690	0	0	0	0	4	0	4
P18887	XRCC1	XRCC1	DNA repair protein XRCC1 (X-ray repair cross-complementing protein 1)	633	69498	22.6	13	1	370	28714690	5	0	0	5	48	0	1
Q14566	MCM6	MCM6	DNA replication licensing factor MCM6 (EC 3.6.4.12) (p105MCM)	821	92889	69.1	22	1	598	19741252	6	0	0	0	28	0	26
P33993	MCM7 CDC47 MCM2	MCM7	DNA replication licensing factor MCM7 (EC 3.6.4.12) (CDC47 homolog) (P1.1-MCM3)	719	81308	103	25	1	21	19741252	2	0	0	0	20	0	27
P11387	TOP1	TOP1	DNA topoisomerase 1 (EC 5.6.2.1) (DNA topoisomerase I)	765	90726	73.8	21	1	426	28714690	4	2	0	0	24	5	19
Q02880	TOP2B	TOP2B	DNA topoisomerase 2-beta (EC 5.6.2.2) (DNA topoisomerase II, beta isozyme)	1626	183267	37.3	46	1	661	28714690	12	1	0	0	74	1	43
P29372	MPG AAG ANPG MID1	MPG	DNA-3-methyladenine glycosylase (EC 3.2.2.21) (3-alkyladenine DNA glycosylase) (3-methyladenine DNA glycosidase) (ADPG) (N-methylpurine-DNA glycosylase)	298	32869	15.7	8	1	162	19864471	0	0	0	0	10	0	2
P62487	POLR2G RPB7	POLR2G	DNA-directed RNA polymerase II subunit RPB7 (RNA polymerase II subunit B7) (DNA-directed RNA polymerase II subunit G) (RNA polymerase II 19 kDa subunit) (RPB19)	172	19294	12.3	7	1	17	28714690	0	0	0	0	1	0	5
P25685	DNAJB1 DNAJ1 HDJ1 HSPF1	DNAJB1	DnaJ homolog subfamily B member 1 (DnaJ protein homolog 1) (Heat shock 40 kDa protein 1) (HSP40) (Heat shock protein 40) (Human DnaJ protein 1) (hDj-1)	340	38044	43.2	9	1	67	28714690	3	0	0	0	17	0	6
Q96KC8	DNAJC1 HTJ1	DNAJC1	DnaJ homolog subfamily C member 1 (DnaJ protein homolog MTJ1)	554	63883	5.83	15	1	125	28714690	1	0	0	0	14	0	6
Q99615	DNAJC7 TPR2 TTC2	DNAJC7	DnaJ homolog subfamily C member 7 (Tetratricopeptide repeat protein 2) (TPR repeat protein 2)	494	56441	45.1	27	1	192	28714690	3	0	0	0	9	0	12
Q16643	DBN1 D0S117E	DBN1	Drebrin (Developmentally-regulated brain protein)	649	71429	103	9	1	80	28714690	0	0	0	0	35	0	1
Q02750	MAP2K1 MEK1 PRKMK1	MAP2K1	Dual specificity mitogen-activated protein kinase kinase 1 (MAP kinase kinase 1) (MAPKK 1) (MKK1) (EC 2.7.12.2) (ERK activator kinase 1) (MAPK/ERK kinase 1) (MEK 1)	393	43439	77.4	9	1	261	28714690	2	0	0	0	15	0	10
Q14203	DCTN1	DCTN1	Dynactin subunit 1 (150 kDa dynein-associated polypeptide) (DAP-150) (DP-150) (p135) (p150-glued)	1278	141695	77.1	19	1	78	28714690	2	0	0	0	30	0	5
Q13561	DCTN2 DCTN50	DCTN2	Dynactin subunit 2 (50 kDa dynein-associated polypeptide) (Dynactin complex 50 kDa subunit) (DCTN-50) (p50 dynamitin)	401	44231	153	8	1	6	28714690	1	0	0	0	17	0	5
Q05193	DNM1 DNM	DNM1	Dynamin-1 (EC 3.6.5.5)	864	97408	22.7	19	1	354	23103755	1	0	0	0	22	0	4
O00429	DNM1L DLP1 DRP1	DNM1L	Dynamin-1-like protein (EC 3.6.5.5) (Dnm1p/Vps1p-like protein) (DVLP) (Dynamin family member proline-rich carboxyl-terminal domain less) (Dymple) (Dynamin-like protein) (Dynamin-like protein 4) (Dynamin-like protein IV) (HdynIV) (Dynamin-related protein 1)	736	81877	157	13	1	354	23103755;28714690	1	0	0	0	23	8	1
P63167	DYNLL1 DLC1 DNCL1 DNCLC1 HDLC1	DYNLL1	Dynein light chain 1, cytoplasmic (8 kDa dynein light chain) (DLC8) (Dynein light chain LC8-type 1) (Protein inhibitor of neuronal nitric oxide synthase) (PIN)	89	10366	367	5	1	50	28714690	3	1	0	0	5	0	2
Q9BV68	RNF126	RNF126	E3 ubiquitin-protein ligase RNF126 (EC 2.3.2.27) (RING finger protein 126)	311	33861	9.3	6	1	11	28714690	0	2	0	0	5	0	2
Q9Y6E2	BZW2 5MP1 HSPC028 MSTP017	BZW2	eIF5-mimic protein 1 (Basic leucine zipper and W2 domain-containing protein 2)	419	48162	60.9	12	1	233	28714690	1	0	0	0	9	0	4
Q7L1Q6	BZW1 5MP2 BZAP45 KIAA0005	BZW1	eIF5-mimic protein 2 (Basic leucine zipper and W2 domain-containing protein 1) (Protein Orf)	419	48043	107	13	1	232	28714690	2	0	0	0	6	0	15
Q9UJS0	SLC25A13	SLC25A13	Electrogenic aspartate/glutamate antiporter SLC25A13, mitochondrial (Calcium-binding mitochondrial carrier protein Aralar2) (ARALAR-related gene 2) (ARALAR2) (Citrin) (Mitochondrial aspartate glutamate carrier 2) (Solute carrier family 25 member 13)	675	74176	49.8	19	1	44	28714690	3	1	0	0	7	0	4
Q15370	ELOB TCEB2	ELOB	Elongin-B (EloB) (Elongin 18 kDa subunit) (RNA polymerase II transcription factor SIII subunit B) (SIII p18) (Transcription elongation factor B polypeptide 2)	118	13133	51.3	1	1	45	19741252	1	0	0	0	2	0	3
P12724	RNASE3 ECP RNS3	RNASE3	Eosinophil cationic protein (ECP) (EC 3.1.27.-) (Ribonuclease 3) (RNase 3)	160	18385	68.8	4	1	60	18694936	0	0	0	0	1	0	0
P11678	EPX EPER EPO EPP	EPX	Eosinophil peroxidase (EPO) (EC 1.11.1.7) [Cleaved into: Eosinophil peroxidase light chain; Eosinophil peroxidase heavy chain]	715	81040	32	16	1	488	18694936	0	0	0	0	7	0	0
P07099	EPHX1 EPHX EPOX	EPHX1	Epoxide hydrolase 1 (EC 3.3.2.9) (Epoxide hydratase) (Microsomal epoxide hydrolase) (mEH)	455	52949	54.1	21	1	83	28714690	1	0	0	0	12	0	3
Q96HE7	ERO1A ERO1L UNQ434/PRO865	ERO1A	ERO1-like protein alpha (ERO1-L) (ERO1-L-alpha) (EC 1.8.4.-) (Endoplasmic oxidoreductin-1-like protein) (Endoplasmic reticulum oxidoreductase alpha) (Oxidoreductin-1-L-alpha)	468	54393	106	17	1	120	28714690	0	0	0	0	9	0	1
P62495	ETF1 ERF1 RF1 SUP45L1	ETF1	Eukaryotic peptide chain release factor subunit 1 (Eukaryotic release factor 1) (eRF1) (Protein Cl1) (TB3-1)	437	49031	92.4	14	1	290	28714690	1	0	0	0	9	0	5
P47813	EIF1AX EIF1A EIF4C	EIF1AX	Eukaryotic translation initiation factor 1A, X-chromosomal (eIF-1A X isoform) (Eukaryotic translation initiation factor 4C) (eIF-4C)	144	16460	119	4	1	106	19741252	5	0	0	0	5	0	6
O14602	EIF1AY	EIF1AY	Eukaryotic translation initiation factor 1A, Y-chromosomal (eIF-1A Y isoform) (Eukaryotic translation initiation factor 4C) (eIF-4C)	144	16442	0	4	1	95	28714690	4	0	0	0	4	0	6
P55884	EIF3B EIF3S9	EIF3B	Eukaryotic translation initiation factor 3 subunit B (eIF3b) (Eukaryotic translation initiation factor 3 subunit 9) (Prt1 homolog) (hPrt1) (eIF-3-eta) (eIF3 p110) (eIF3 p116)	814	92482	119	19	1	449	19741252	6	0	0	0	34	0	32
Q13347	EIF3I EIF3S2 TRIP1	EIF3I	Eukaryotic translation initiation factor 3 subunit I (eIF3i) (Eukaryotic translation initiation factor 3 subunit 2) (TGF-beta receptor-interacting protein 1) (TRIP-1) (eIF-3-beta) (eIF3 p36)	325	36502	143	11	1	308	19741252	2	0	0	0	8	0	14
Q9Y262	EIF3L EIF3EIP EIF3S6IP HSPC021 HSPC025 MSTP005	EIF3L	Eukaryotic translation initiation factor 3 subunit L (eIF3l) (Eukaryotic translation initiation factor 3 subunit 6-interacting protein) (Eukaryotic translation initiation factor 3 subunit E-interacting protein)	564	66727	121	47	1	539	28714690	6	0	0	0	25	0	11
P78344	EIF4G2 DAP5 OK/SW-cl.75	EIF4G2	Eukaryotic translation initiation factor 4 gamma 2 (eIF-4-gamma 2) (eIF-4G 2) (eIF4G 2) (Death-associated protein 5) (DAP-5) (p97)	907	102362	62.4	13	1	751	19741252	0	4	0	0	31	0	16
P55010	EIF5	EIF5	Eukaryotic translation initiation factor 5 (eIF-5)	431	49223	93.5	11	1	56	28714690	3	0	0	0	18	0	2
P63241	EIF5A	EIF5A	Eukaryotic translation initiation factor 5A-1 (eIF-5A-1) (eIF-5A1) (Eukaryotic initiation factor 5A isoform 1) (eIF-5A) (Rev-binding factor) (eIF-4D)	154	16832	935	3	1	98	28714690	8	0	0	0	8	0	9
Q9NPD3	EXOSC4 RRP41 SKI6	EXOSC4	Exosome complex component RRP41 (Exosome component 4) (Ribosomal RNA-processing protein 41) (p12A)	245	26383	33.9	6	1	12	19741252	0	0	0	0	2	0	0
Q9UBQ6	EXTL2 EXTR2	EXTL2	Exostosin-like 2 (EC 2.4.1.223) (Alpha-1,4-N-acetylhexosaminyltransferase EXTL2) (Alpha-GalNAcT EXTL2) (EXT-related protein 2) (Glucuronyl-galactosyl-proteoglycan 4-alpha-N-acetylglucosaminyltransferase) [Cleaved into: Processed exostosin-like 2]	330	37466	6.02	12	1	222	28714690	0	1	0	0	3	0	0
P15311	EZR VIL2	EZR	Ezrin (Cytovillin) (Villin-2) (p81)	586	69413	664	19	1	424	19741252	9	0	0	0	32	0	29
Q96AE4	FUBP1	FUBP1	Far upstream element-binding protein 1 (FBP) (FUSE-binding protein 1) (DNA helicase V) (hDH V)	644	67560	195	23	1	438	19741252	5	3	0	0	25	1	9
P02794	FTH1 FTH FTHL6 OK/SW-cl.84 PIG15	FTH1	Ferritin heavy chain (Ferritin H subunit) (EC 1.16.3.1) (Cell proliferation-inducing gene 15 protein) [Cleaved into: Ferritin heavy chain, N-terminally processed]	183	21226	92	9	1	55	28714690	0	0	0	0	7	0	1
O95466	FMNL1 C17orf1 C17orf1B FMNL FRL1	FMNL1	Formin-like protein 1 (CLL-associated antigen KW-13) (Leukocyte formin)	1100	121854	20.9	19	1	90	19741252	0	0	0	0	20	0	15
Q06547	GABPB1 E4TF1B GABPB GABPB2	GABPB1	GA-binding protein subunit beta-1 (GABP subunit beta-1) (GABPB-1) (GABP subunit beta-2) (GABPB-2) (Nuclear respiratory factor 2) (Transcription factor E4TF1-47) (Transcription factor E4TF1-53)	395	42483	4.99	5	1	126	19741252	0	0	0	0	2	0	0
Q92820	GGH	GGH	Gamma-glutamyl hydrolase (EC 3.4.19.9) (Conjugase) (GH) (Gamma-Glu-X carboxypeptidase)	318	35964	91.3	17	1	63	28714690	0	0	0	0	0	0	5
P14314	PRKCSH G19P1	PRKCSH	Glucosidase 2 subunit beta (80K-H protein) (Glucosidase II subunit beta) (Protein kinase C substrate 60.1 kDa protein heavy chain) (PKCSH)	528	59425	288	15	1	465	28714690	1	0	0	3	11	0	2
P15104	GLUL GLNS	GLUL	Glutamine synthetase (GS) (EC 6.3.1.2) (Glutamate--ammonia ligase) (Palmitoyltransferase GLUL) (EC 2.3.1.225)	373	42064	48.1	15	1	336	32551588; 20583283	3	0	0	0	10	0	10
P09211	GSTP1 FAEES3 GST3	GSTP1	Glutathione S-transferase P (EC 2.5.1.18) (GST class-pi) (GSTP1-1)	210	23356	1037	12	1	50	19741252	7	1	0	0	16	0	7
P41250	GARS1 GARS	GARS1	Glycine--tRNA ligase (EC 6.1.1.14) (Diadenosine tetraphosphate synthetase) (Ap4A synthetase) (EC 2.7.7.-) (Glycyl-tRNA synthetase) (GlyRS) (Glycyl-tRNA synthetase 1)	739	83166	107	21	1	723	28714690	8	0	0	0	21	0	21
P11217	PYGM	PYGM	Glycogen phosphorylase, muscle form (EC 2.4.1.1) (Myophosphorylase)	842	97092	595	34	1	162	30268931	4	0	0	0	26	0	3
P36959	GMPR GMPR1	GMPR	GMP reductase 1 (GMPR 1) (EC 1.7.1.7) (Guanosine 5'-monophosphate oxidoreductase 1) (Guanosine monophosphate reductase 1)	345	37419	20.1	8	1	318	19741252	1	0	0	0	7	0	0
Q9H3K2	GHITM DERP2 MICS1 TMBIM5 My021 UNQ244/PRO281	GHITM	Growth hormone-inducible transmembrane protein (Dermal papilla-derived protein 2) (Mitochondrial morphology and cristae structure 1) (MICS1) (Transmembrane BAX inhibitor motif-containing protein 5)	345	37205	8.8	14	1	308	19741252	0	0	0	0	3	0	1
Q9NUV9	GIMAP4 IAN1 IMAP4 MSTP062	GIMAP4	GTPase IMAP family member 4 (Immunity-associated nucleotide 1 protein) (IAN-1) (hIAN1) (Immunity-associated protein 4)	329	37534	13.6	9	1	290	19741252	4	0	0	0	7	0	0
P62826	RAN ARA24 OK/SW-cl.81	RAN	GTP-binding nuclear protein Ran (EC 3.6.5.-) (Androgen receptor-associated protein 24) (GTPase Ran) (Ras-like protein TC4) (Ras-related nuclear protein)	216	24423	839	8	1	147	16841939; 19741252	6	0	0	0	10	0	16
Q9BZE4	GTPBP4 CRFG NOG1	GTPBP4	GTP-binding protein 4 (Chronic renal failure gene protein) (GTP-binding protein NGB) (Nucleolar GTP-binding protein 1)	634	73964	51.9	21	1	416	28714690	3	0	0	0	17	0	8
Q03113	GNA12	GNA12	Guanine nucleotide-binding protein subunit alpha-12 (G alpha-12) (G-protein subunit alpha-12)	381	44279	3.98	6	1	181	28714690	0	1	0	0	3	0	2
Q14344	GNA13	GNA13	Guanine nucleotide-binding protein subunit alpha-13 (G alpha-13) (G-protein subunit alpha-13)	377	44050	24.2	9	1	176	28714690	2	0	0	0	6	0	3
O00165	HAX1 HS1BP1	HAX1	HCLS1-associated protein X-1 (HS1-associating protein X-1) (HAX-1) (HS1-binding protein 1) (HSP1BP-1)	279	31621	14	2	1	132	19741252	0	0	0	0	14	0	5
P34932	HSPA4 APG2	HSPA4	Heat shock 70 kDa protein 4 (HSP70RY) (Heat shock 70-related protein APG-2)	840	94331	158	23	1	336	19741252	6	3	0	0	40	0	34
P09601	HMOX1 HO HO1	HMOX1	Heme oxygenase 1 (HO-1) (EC 1.14.14.18) [Cleaved into: Heme oxygenase 1 soluble form]	288	32819	18	10	1	137	28714690	2	0	0	0	12	0	11
P30519	HMOX2 HO2	HMOX2	Heme oxygenase 2 (HO-2) (EC 1.14.14.18) [Cleaved into: Heme oxygenase 2 soluble form]	316	36033	78	14	1	157	28714690	1	0	0	0	11	0	1
P51858	HDGF HMG1L2	HDGF	Hepatoma-derived growth factor (HDGF) (High mobility group protein 1-like 2) (HMG-1L2)	240	26788	305	5	1	45	28714690	7	0	0	0	14	1	7
Q9Y3E1	HDGFL3 HDGF2 HDGFRP3 CGI-142	HDGFL3	Hepatoma-derived growth factor-related protein 3 (HRP-3) (Hepatoma-derived growth factor 2) (HDGF-2)	203	22620	63.8	7	1	44	28714690	0	0	0	0	13	0	1
Q14103	HNRNPD AUF1 HNRPD	HNRNPD	Heterogeneous nuclear ribonucleoprotein D0 (hnRNP D0) (AU-rich element RNA-binding protein 1)	355	38434	1041	21	1	244	28714690	12	4	0	0	13	0	10
P55795	HNRNPH2 FTP3 HNRPH2	HNRNPH2	Heterogeneous nuclear ribonucleoprotein H2 (hnRNP H2) (FTP-3) (Heterogeneous nuclear ribonucleoprotein H') (hnRNP H') [Cleaved into: Heterogeneous nuclear ribonucleoprotein H2, N-terminally processed]	449	49264	256	25	1	276	28714690	1	6	0	0	27	0	11
P52272	HNRNPM HNRPM NAGR1	HNRNPM	Heterogeneous nuclear ribonucleoprotein M (hnRNP M)	730	77516	523	5	1	64	19741252	11	1	0	0	31	6	28
P09429	HMGB1 HMG1	HMGB1	High mobility group protein B1 (High mobility group protein 1) (HMG-1)	215	24894	1728	7	1	78	19741252	15	1	0	0	19	0	14
P26583	HMGB2 HMG2	HMGB2	High mobility group protein B2 (High mobility group protein 2) (HMG-2)	209	24034	552	6	1	78	19741252	15	2	0	0	15	0	9
P49590	HARS2 HARSL HARSR HO3	HARS2	Histidine--tRNA ligase, mitochondrial (EC 6.1.1.21) (Histidine--tRNA ligase-like) (Histidyl-tRNA synthetase) (HisRS)	506	56888	20.7	15	1	130	28714690	2	0	0	0	8	0	1
P07305	H1-0 H1F0 H1FV	H1-0	Histone H1.0 (Histone H1') (Histone H1(0)) [Cleaved into: Histone H1.0, N-terminally processed]	194	20863	130	3	1	28	28714690	4	6	0	0	10	0	3
Q92522	H1-10 H1FX	H1-10	Histone H1.10 (Histone H1x)	213	22487	96.6	4	1	48	28714690	10	4	0	0	6	0	5
P16401	H1-5 H1F5 HIST1H1B	H1-5	Histone H1.5 (Histone H1a) (Histone H1b) (Histone H1s-3)	226	22580	508	1	1	74	19741252;11723112	18	2	0	0	20	0	21
P33778	H2BC3 H2BFF HIST1H2BB	H2BC3	Histone H2B type 1-B (H2B-clustered histone 3) (Histone H2B.1) (Histone H2B.f) (H2B/f)	126	13950	1564	5	1	43	19741252	16	3	1	0	21	0	10
P68431	H3C1 H3FA HIST1H3A; H3C2 H3FL HIST1H3B; H3C3 H3FC HIST1H3C; H3C4 H3FB HIST1H3D; H3C6 H3FD HIST1H3E; H3C7 H3FI HIST1H3F; H3C8 H3FH HIST1H3G; H3C10 H3FK HIST1H3H; H3C11 H3FF HIST1H3I; H3C12 H3FJ HIST1H3J	H3C1; H3C2; H3C3; H3C4; H3C6; H3C7; H3C8; H3C10; H3C11; H3C12	Histone H3.1 (Histone H3/a) (Histone H3/b) (Histone H3/c) (Histone H3/d) (Histone H3/f) (Histone H3/h) (Histone H3/i) (Histone H3/j) (Histone H3/k) (Histone H3/l)	136	15404	663	3	1	100	28714690	12	17	0	0	15	1	10
Q16695	H3-4 H3FT HIST3H3	H3-4	Histone H3.1t (H3/t) (H3t) (H3/g) (Histone H3.4)	136	15508	287	3	1	42	19741252;11723112;17497906	9	8	0	0	12	0	7
Q09028	RBBP4 RBAP48	RBBP4	Histone-binding protein RBBP4 (Chromatin assembly factor 1 subunit C) (CAF-1 subunit C) (Chromatin assembly factor I p48 subunit) (CAF-I 48 kDa subunit) (CAF-I p48) (Nucleosome-remodeling factor subunit RBAP48) (Retinoblastoma-binding protein 4) (RBBP-4) (Retinoblastoma-binding protein p48)	425	47656	204	8	1	154	19741252	2	1	0	0	9	0	5
O43719	HTATSF1	HTATSF1	HIV Tat-specific factor 1 (Tat-SF1)	755	85853	33.1	14	1	327	19741252	3	0	0	0	55	0	9
P04439	HLA-A	HLA-A	HLA class I histocompatibility antigen, A alpha chain	365	40841	485	14	1	195	28714690	0	0	0	0	10	0	7
P24071	FCAR CD89	FCAR	Immunoglobulin alpha Fc receptor (IgA Fc receptor) (CD antigen CD89)	287	32265	0.524	12	1	223	2784672;15555551	0	0	0	0	1	0	0
P01701	IGLV1-51	IGLV1-51	Immunoglobulin lambda variable 1-51 (Ig lambda chain V-I region BL2) (Ig lambda chain V-I region EPS) (Ig lambda chain V-I region NEW) (Ig lambda chain V-I region NIG-64)	117	12249	0	5	1	52	30268931	0	0	0	0	0	0	0
P08069	IGF1R	IGF1R	Insulin-like growth factor 1 receptor (EC 2.7.10.1) (Insulin-like growth factor I receptor) (IGF-I receptor) (CD antigen CD221) [Cleaved into: Insulin-like growth factor 1 receptor alpha chain; Insulin-like growth factor 1 receptor beta chain]	1367	154793	1.21	63	1	869	28714690	1	3	0	0	28	3	1
P01574	IFNB1 IFB IFNB	IFNB1	Interferon beta (IFN-beta) (Fibroblast interferon)	187	22294	0.077	10	1	176	678325	0	0	0	0	1	0	0
Q7Z5L9	IRF2BP2	IRF2BP2	Interferon regulatory factor 2-binding protein 2 (IRF-2-binding protein 2) (IRF-2BP2)	587	61025	22.6	4	1	117	28714690	0	0	0	0	26	0	1
Q12906	ILF3 DRBF MPHOSPH4 NF90	ILF3	Interleukin enhancer-binding factor 3 (Double-stranded RNA-binding protein 76) (DRBP76) (M-phase phosphoprotein 4) (MPP4) (Nuclear factor associated with dsRNA) (NFAR) (Nuclear factor of activated T-cells 90 kDa) (NF-AT-90) (Translational control protein 80) (TCP80)	894	95338	509	41	1	579	16777052;28714690	8	3	0	0	73	0	10
Q9UHA7	IL36A FIL1E IL1E IL1F6	IL36A	Interleukin-36 alpha (FIL1 epsilon) (Interleukin-1 epsilon) (IL-1 epsilon) (Interleukin-1 family member 6) (IL-1F6)	158	17684	0.109	3	1	96	16777052;10433951;16777052	0	0	0	0	3	0	0
P10145	CXCL8 IL8	CXCL8	Interleukin-8 (IL-8) (C-X-C motif chemokine 8) (Chemokine (C-X-C motif) ligand 8) (Emoctakin) (Granulocyte chemotactic protein 1) (GCP-1) (Monocyte-derived neutrophil chemotactic factor) (MDNCF) (Monocyte-derived neutrophil-activating peptide) (MONAP) (Neutrophil-activating protein 1) (NAP-1) (Protein 3-10C) (T-cell chemotactic factor) [Cleaved into: MDNCF-a (GCP/IL-8 protein IV) (IL8/NAP1 form I…	99	11098	9.73	1	1	40	30268931	0	0	0	0	0	0	0
Q8IWL3	HSCB DNAJC20 HSC20	HSCB	Iron-sulfur cluster co-chaperone protein HscB (DnaJ homolog subfamily C member 20) [Cleaved into: Iron-sulfur cluster co-chaperone protein HscB, cytoplasmic (C-HSC20); Iron-sulfur cluster co-chaperone protein HscB, mitochondrial]	235	27422	1.66	7	1	128	19741252	0	0	0	0	3	0	0
P48735	IDH2	IDH2	Isocitrate dehydrogenase [NADP], mitochondrial (IDH) (EC 1.1.1.42) (ICD-M) (IDP) (NADP(+)-specific ICDH) (Oxalosuccinate decarboxylase)	452	50909	397	14	1	81	28714690	16	0	0	0	12	0	2
Q9NSE4	IARS2	IARS2	Isoleucine--tRNA ligase, mitochondrial (EC 6.1.1.5) (Isoleucyl-tRNA synthetase) (IleRS)	1012	113792	53.4	36	1	993	28714690	7	0	0	0	12	0	4
O00139	KIF2A KIF2 KNS2	KIF2A	Kinesin-like protein KIF2A (Kinesin-2) (hK2)	706	79955	25.9	14	1	268	28714690	1	2	0	0	21	0	1
P42167	TMPO LAP2	TMPO	Lamina-associated polypeptide 2, isoforms beta/gamma (Thymopoietin, isoforms beta/gamma) (TP beta/gamma) (Thymopoietin-related peptide isoforms beta/gamma) (TPRP isoforms beta/gamma) [Cleaved into: Thymopoietin (TP) (Splenin); Thymopentin (TP5)]	454	50670	0	10	1	127	28714690	3	0	0	0	68	0	14
Q9P2J5	LARS1 KIAA1352 LARS	LARS1	Leucine--tRNA ligase, cytoplasmic (EC 6.1.1.4) (Leucyl-tRNA synthetase) (LeuRS)	1176	134466	78.9	42	1	336	19741252	9	0	0	0	24	0	20
Q9UIQ6	LNPEP OTASE	LNPEP	Leucyl-cystinyl aminopeptidase (Cystinyl aminopeptidase) (EC 3.4.11.3) (Insulin-regulated membrane aminopeptidase) (Insulin-responsive aminopeptidase) (IRAP) (Oxytocinase) (OTase) (Placental leucine aminopeptidase) (P-LAP) [Cleaved into: Leucyl-cystinyl aminopeptidase, pregnancy serum form]	1025	117349	27.4	42	1	288	28714690	1	0	0	0	19	0	0
P59901	LILRA4 ILT7	LILRA4	Leukocyte immunoglobulin-like receptor subfamily A member 4 (CD85 antigen-like family member G) (Immunoglobulin-like transcript 7) (ILT-7) (CD antigen CD85g)	499	55181	0.648	20	1	223	16777052	0	0	0	0	5	0	0
P24666	ACP1	ACP1	Low molecular weight phosphotyrosine protein phosphatase (LMW-PTP) (LMW-PTPase) (EC 3.1.3.48) (Adipocyte acid phosphatase) (Low molecular weight cytosolic acid phosphatase) (EC 3.1.3.2) (Red cell acid phosphatase 1)	158	18042	0	7	1	88	19741252	1	0	0	0	13	0	3
O95232	LUC7L3 CREAP1 CROP O48	LUC7L3	Luc7-like protein 3 (Cisplatin resistance-associated-overexpressed protein) (Luc7A) (Okadaic acid-inducible phosphoprotein OA48-18) (cAMP regulatory element-associated protein 1) (CRE-associated protein 1) (CREAP-1)	432	51466	67.6	7	1	88	28714690	4	0	0	0	23	0	1
P10619	CTSA PPGB	CTSA	Lysosomal protective protein (EC 3.4.16.5) (Carboxypeptidase C) (Carboxypeptidase L) (Cathepsin A) (Protective protein cathepsin A) (PPCA) (Protective protein for beta-galactosidase) [Cleaved into: Lysosomal protective protein 32 kDa chain; Lysosomal protective protein 20 kDa chain]	480	54466	45.9	28	1	430	28714690	0	1	0	0	4	0	1
P13473	LAMP2	LAMP2	Lysosome-associated membrane glycoprotein 2 (LAMP-2) (Lysosome-associated membrane protein 2) (CD107 antigen-like family member B) (LGP-96) (CD antigen CD107b)	410	44961	37.8	17	1	281	28714690	0	0	0	9	6	0	0
P40121	CAPG AFCP MCP	CAPG	Macrophage-capping protein (Actin regulatory protein CAP-G)	348	38499	189	8	1	116	28714690	1	0	0	0	10	0	1
Q14165	MLEC KIAA0152	MLEC	Malectin	292	32234	73.6	12	1	104	28714690	0	0	0	0	5	0	1
P09237	MMP7 MPSL1 PUMP1	MMP7	Matrilysin (EC 3.4.24.23) (Matrin) (Matrix metalloproteinase-7) (MMP-7) (Pump-1 protease) (Uterine metalloproteinase)	267	29677	2.82	11	1	167	15487974	1	0	0	0	2	0	0
P14780	MMP9 CLG4B	MMP9	Matrix metalloproteinase-9 (MMP-9) (EC 3.4.24.35) (92 kDa gelatinase) (92 kDa type IV collagenase) (Gelatinase B) (GELB) [Cleaved into: 67 kDa matrix metalloproteinase-9; 82 kDa matrix metalloproteinase-9]	707	78458	38.7	27	1	262	22344735	0	0	0	0	2	0	0
Q8IWI9	MGA KIAA0518 MAD5	MGA	MAX gene-associated protein (MAX dimerization protein 5)	3065	336159	2.28	54	1	553	28714690	4	4	1	0	83	0	6
P08582	MELTF MAP97 MFI2	MELTF	Melanotransferrin (Melanoma-associated antigen p97) (CD antigen CD228)	738	80215	5.31	28	1	207	28714690	0	0	0	0	8	0	0
P50579	METAP2 MNPEP P67EIF2	METAP2	Methionine aminopeptidase 2 (MAP 2) (MetAP 2) (EC 3.4.11.18) (Initiation factor 2-associated 67 kDa glycoprotein) (p67) (p67eIF2) (Peptidase M)	478	52892	59.2	15	1	336	30268931	1	0	0	0	12	0	8
Q9UBB5	MBD2	MBD2	Methyl-CpG-binding domain protein 2 (Demethylase) (DMTase) (Methyl-CpG-binding protein MBD2)	411	43255	11.4	3	1	196	28714690	1	2	0	0	7	0	0
Q6UXV4	APOOL CXorf33 FAM121A MIC27 UNQ8193/PRO23204	APOOL	MICOS complex subunit MIC27 (Apolipoprotein O-like) (Protein FAM121A)	268	29159	14.1	11	1	53	28714690	0	0	0	0	7	0	1
P27816	MAP4	MAP4	Microtubule-associated protein 4 (MAP-4)	1152	121005	158	6	1	1001	19741252	15	1	1	0	123	1	14
Q9Y5L4	TIMM13 TIM13B TIMM13A TIMM13B	TIMM13	Mitochondrial import inner membrane translocase subunit Tim13	95	10500	78.4	2	1	73	28714690	0	0	0	0	2	0	4
Q10713	PMPCA INPP5E KIAA0123 MPPA	PMPCA	Mitochondrial-processing peptidase subunit alpha (Alpha-MPP) (Inactive zinc metalloprotease alpha) (P-55)	525	58253	65.8	17	1	104	28714690	2	0	0	0	3	0	12
Q8IVT2	MISP C19orf21	MISP	Mitotic interactor and substrate of PLK1 (Mitotic spindle positioning protein)	679	75357	6.25	14	1	7	28714690	0	1	0	0	56	0	0
Q13257	MAD2L1 MAD2	MAD2L1	Mitotic spindle assembly checkpoint protein MAD2A (HsMAD2) (Mitotic arrest deficient 2-like protein 1) (MAD2-like protein 1)	205	23510	27.4	7	1	199	19741252	0	0	0	0	9	0	4
O60568	PLOD3	PLOD3	Multifunctional procollagen lysine hydroxylase and glycosyltransferase LH3 [Includes: Procollagen-lysine,2-oxoglutarate 5-dioxygenase 3 (EC 1.14.11.4) (Lysyl hydroxylase 3) (LH3); Procollagen glycosyltransferase (EC 2.4.1.50) (EC 2.4.1.66) (Galactosylhydroxylysine-glucosyltransferase) (Procollagen galactosyltransferase) (Procollagen glucosyltransferase)]	738	84785	11.4	32	1	185	28714690	2	0	0	0	9	0	2
P14649	MYL6B MLC1SA	MYL6B	Myosin light chain 6B (Myosin light chain 1 slow-twitch muscle A isoform) (MLC1sa) (Smooth muscle and nonmuscle myosin light chain alkali 6B)	208	22764	225	4	1	86	19741252	1	0	0	0	4	0	1
Q4G0N4	NADK2 C5orf33 MNADK NADKD1	NADK2	NAD kinase 2, mitochondrial (EC 2.7.1.23) (Mitochondrial NAD kinase) (NAD kinase domain-containing protein 1, mitochondrial)	442	49433	15.6	13	1	89	28714690	2	0	0	0	4	0	2
P23368	ME2	ME2	NAD-dependent malic enzyme, mitochondrial (NAD-ME) (EC 1.1.1.38) (Malic enzyme 2)	584	65444	84.9	24	1	543	28714690	8	0	0	0	7	0	0
Q8N6T7	SIRT6 SIR2L6	SIRT6	NAD-dependent protein deacylase sirtuin-6 (EC 2.3.1.-) (NAD-dependent protein deacetylase sirtuin-6) (EC 2.3.1.286) (Protein mono-ADP-ribosyltransferase sirtuin-6) (EC 2.4.2.-) (Regulatory protein SIR2 homolog 6) (hSIRT6) (SIR2-like protein 6)	355	39119	7.66	4	1	257	25476852	0	0	0	0	12	0	3
Q13765	NACA HSD48	NACA	Nascent polypeptide-associated complex subunit alpha (NAC-alpha) (Alpha-NAC) (allergen Hom s 2)	215	23384	0	2	1	120	19741252	0	0	0	0	0	0	0
Q92692	NECTIN2 HVEB PRR2 PVRL2	NECTIN2	Nectin-2 (Herpes virus entry mediator B) (Herpesvirus entry mediator B) (HveB) (Nectin cell adhesion molecule 2) (Poliovirus receptor-related protein 2) (CD antigen CD112)	538	57742	4.42	14	1	454	28714690	0	0	0	1	25	0	0
Q8IXH7	NELFCD NELFD TH1 TH1L HSPC130	NELFCD	Negative elongation factor C/D (NELF-C/D) (TH1-like protein)	590	66247	11.3	17	1	56	25684749	3	0	0	0	6	0	2
P07196	NEFL NF68 NFL	NEFL	Neurofilament light polypeptide (NF-L) (68 kDa neurofilament protein) (Neurofilament triplet L protein)	543	61517	10.8	21	1	372	9675103;28714690	2	0	0	0	11	0	4
Q9Y639	NPTN SDFR1 SDR1	NPTN	Neuroplastin (Stromal cell-derived receptor 1) (SDR-1)	398	44387	30.7	14	1	264	28714690	0	0	0	0	3	0	2
P55769	SNU13 NHP2L1	SNU13	NHP2-like protein 1 (High mobility group-like nuclear protein 2 homolog 1) (OTK27) (SNU13 homolog) (hSNU13) (U4/U6.U5 small nuclear ribonucleoprotein SNU13) (U4/U6.U5 tri-snRNP 15.5 kDa protein) [Cleaved into: NHP2-like protein 1, N-terminally processed]	128	14174	198	3	1	11	19741252	3	0	0	0	3	0	3
Q9Y314	NOSIP CGI-25	NOSIP	Nitric oxide synthase-interacting protein (E3 ubiquitin-protein ligase NOSIP) (EC 2.3.2.27) (RING-type E3 ubiquitin transferase NOSIP) (eNOS-interacting protein)	301	33172	30.9	8	1	28	12097137	0	0	0	0	18	0	3
P10153	RNASE2 EDN RNS2	RNASE2	Non-secretory ribonuclease (EC 4.6.1.18) (Eosinophil-derived neurotoxin) (RNase UpI-2) (Ribonuclease 2) (RNase 2) (Ribonuclease US)	161	18354	211	4	1	60	19741252;18694936	0	0	0	0	1	0	0
Q8WV22	NSMCE1 HSPC333 HSPC337	NSMCE1	Non-structural maintenance of chromosomes element 1 homolog (Non-SMC element 1 homolog) (EC 2.3.2.27)	266	30855	3.68	7	1	219	28714690	0	0	0	0	4	0	6
Q9UNZ2	NSFL1C UBXN2C	NSFL1C	NSFL1 cofactor p47 (UBX domain-containing protein 2C) (p97 cofactor p47)	370	40573	97.2	5	1	167	19741252	3	2	0	0	15	0	13
P49321	NASP	NASP	Nuclear autoantigenic sperm protein (NASP)	788	85238	196	11	1	540	19741252	11	0	0	0	54	0	16
Q14980	NUMA1 NMP22 NUMA	NUMA1	Nuclear mitotic apparatus protein 1 (Nuclear matrix protein-22) (NMP-22) (Nuclear mitotic apparatus protein) (NuMA protein) (SP-H antigen)	2115	238260	77.3	15	1	1476	28714690	11	1	1	0	115	1	22
P49790	NUP153	NUP153	Nuclear pore complex protein Nup153 (153 kDa nucleoporin) (Nucleoporin Nup153)	1475	153938	22.6	13	1	58	28714690	11	1	8	0	93	0	26
O75694	NUP155 KIAA0791	NUP155	Nuclear pore complex protein Nup155 (155 kDa nucleoporin) (Nucleoporin Nup155)	1391	155199	38.2	38	1	1077	28714690	0	0	0	0	21	0	12
O00567	NOP56 NOL5A	NOP56	Nucleolar protein 56 (Nucleolar protein 5A)	594	66050	113	12	1	321	28714690	1	3	0	0	34	0	7
Q9Y2X3	NOP58 NOL5 NOP5 HSPC120	NOP58	Nucleolar protein 58 (Nucleolar protein 5)	529	59578	108	14	1	372	28714690	4	0	0	0	21	2	10
Q9NR30	DDX21	DDX21	Nucleolar RNA helicase 2 (EC 3.6.4.13) (DEAD box protein 21) (Gu-alpha) (Nucleolar RNA helicase Gu) (Nucleolar RNA helicase II) (RH II/Gu)	783	87344	93.5	12	1	434	19741252	9	0	0	0	33	0	3
P06748	NPM1 NPM	NPM1	Nucleophosmin (NPM) (Nucleolar phosphoprotein B23) (Nucleolar protein NO38) (Numatrin)	294	32575	2648	4	1	67	19741252	17	0	0	0	35	2	20
P12270	TPR	TPR	Nucleoprotein TPR (Megator) (NPC-associated intranuclear protein) (Translocated promoter region protein)	2363	267293	57.4	25	1	422	28714690	23	13	1	0	98	0	35
Q9BUP3	HTATIP2 CC3 TIP30	HTATIP2	Oxidoreductase HTATIP2 (EC 1.1.1.-) (30 kDa HIV-1 TAT-interacting protein) (HIV-1 TAT-interactive protein 2)	242	27049	30	5	1	162	28714690	0	0	0	0	5	0	5
Q9BZF1	OSBPL8 KIAA1451 ORP8 OSBP10	OSBPL8	Oxysterol-binding protein-related protein 8 (ORP-8) (OSBP-related protein 8)	889	101196	13.6	28	1	707	28714690	7	0	0	0	41	0	3
Q8WXF1	PSPC1 PSP1	PSPC1	Paraspeckle component 1 (Paraspeckle protein 1)	523	58744	95.9	6	1	105	28714690	4	2	0	0	12	0	1
Q9BRP8	PYM1 PYM WIBG	PYM1	Partner of Y14 and mago (PYM homolog 1 exon junction complex-associated factor) (Protein wibg homolog)	204	22656	57.3	4	1	15	28714690	1	0	0	0	14	0	0
O00151	PDLIM1 CLIM1 CLP36	PDLIM1	PDZ and LIM domain protein 1 (C-terminal LIM domain protein 1) (Elfin) (LIM domain protein CLP-36)	329	36072	433	7	1	321	19741252	3	0	1	0	26	0	2
P23284	PPIB CYPB	PPIB	Peptidyl-prolyl cis-trans isomerase B (PPIase B) (EC 5.2.1.8) (CYP-S1) (Cyclophilin B) (Rotamase B) (S-cyclophilin) (SCYLP)	216	23743	654	4	1	133	28714690	3	0	0	0	7	0	7
Q02790	FKBP4 FKBP52	FKBP4	Peptidyl-prolyl cis-trans isomerase FKBP4 (PPIase FKBP4) (EC 5.2.1.8) (51 kDa FK506-binding protein) (FKBP51) (52 kDa FK506-binding protein) (52 kDa FKBP) (FKBP-52) (59 kDa immunophilin) (p59) (FK506-binding protein 4) (FKBP-4) (FKBP59) (HSP-binding immunophilin) (HBI) (Immunophilin FKBP52) (Rotamase) [Cleaved into: Peptidyl-prolyl cis-trans isomerase FKBP4, N-terminally processed]	459	51805	241	16	1	202	19741252	8	0	0	0	25	0	18
Q13451	FKBP5 AIG6 FKBP51	FKBP5	Peptidyl-prolyl cis-trans isomerase FKBP5 (PPIase FKBP5) (EC 5.2.1.8) (51 kDa FK506-binding protein) (51 kDa FKBP) (FKBP-51) (54 kDa progesterone receptor-associated immunophilin) (Androgen-regulated protein 6) (FF1 antigen) (FK506-binding protein 5) (FKBP-5) (FKBP54) (p54) (HSP90-binding immunophilin) (Rotamase)	457	51212	72.8	16	1	218	19741252	3	0	0	0	9	0	7
Q8IWS0	PHF6 CENP-31 KIAA1823	PHF6	PHD finger protein 6 (PHD-like zinc finger protein)	365	41290	42.8	11	1	313	28714690	1	0	0	0	28	0	6
Q9Y285	FARSA FARS FARSL FARSLA	FARSA	Phenylalanine--tRNA ligase alpha subunit (EC 6.1.1.20) (CML33) (Phenylalanyl-tRNA synthetase alpha subunit) (PheRS)	508	57564	140	13	1	292	30268931	3	0	0	0	16	0	18
Q8WWQ0	PHIP DCAF14 WDR11	PHIP	PH-interacting protein (PHIP) (DDB1- and CUL4-associated factor 14) (IRS-1 PH domain-binding protein) (WD repeat-containing protein 11)	1821	206689	4.47	46	1	1042	28714690	5	0	0	0	77	0	10
Q00325	SLC25A3 PHC OK/SW-cl.48	SLC25A3	Phosphate carrier protein, mitochondrial (Phosphate transport protein) (PTP) (Solute carrier family 25 member 3)	362	40095	306	16	1	196	19741252	9	1	0	0	15	0	15
Q9NTJ5	SACM1L KIAA0851 SAC1	SACM1L	Phosphatidylinositol-3-phosphatase SAC1 (EC 3.1.3.64) (Phosphatidylinositol-4-phosphate phosphatase) (Suppressor of actin mutations 1-like protein)	587	66967	53.4	21	1	205	28714690	1	0	0	0	1	0	1
Q16822	PCK2 PEPCK2	PCK2	Phosphoenolpyruvate carboxykinase [GTP], mitochondrial (PEPCK-M) (EC 4.1.1.32)	640	70699	72.3	11	1	89	28714690	1	0	0	0	11	0	2
P15259	PGAM2 PGAMM	PGAM2	Phosphoglycerate mutase 2 (EC 5.4.2.11) (EC 5.4.2.4) (BPG-dependent PGAM 2) (Muscle-specific phosphoglycerate mutase) (Phosphoglycerate mutase isozyme M) (PGAM-M)	253	28766	89.2	6	1	92	28714690	3	0	0	0	9	0	4
O60256	PRPSAP2	PRPSAP2	Phosphoribosyl pyrophosphate synthase-associated protein 2 (PRPP synthase-associated protein 2) (41 kDa phosphoribosypyrophosphate synthetase-associated protein) (PAP41)	369	40926	83	8	1	52	19741252	3	0	0	0	10	0	3
P20020	ATP2B1 PMCA1	ATP2B1	Plasma membrane calcium-transporting ATPase 1 (EC 7.2.2.10) (Plasma membrane calcium ATPase isoform 1) (PMCA1) (Plasma membrane calcium pump isoform 1)	1220	134685	27.8	22	1	220	28714690	3	0	0	0	43	0	17
P13796	LCP1 PLS2	LCP1	Plastin-2 (L-plastin) (LC64P) (Lymphocyte cytosolic protein 1) (LCP-1)	627	70288	320	17	1	598	19741252	12	0	0	0	32	0	18
P16284	PECAM1	PECAM1	Platelet endothelial cell adhesion molecule (PECAM-1) (EndoCAM) (GPIIA') (PECA1) (CD antigen CD31)	738	82522	14	22	1	713	12207897	0	0	0	0	18	0	0
Q9Y2H5	PLEKHA6 KIAA0969 PEPP3	PLEKHA6	Pleckstrin homology domain-containing family A member 6 (PH domain-containing family A member 6) (Phosphoinositol 3-phosphate-binding protein 3) (PEPP-3)	1048	117128	5.13	33	1	930	28714690	0	0	0	0	56	0	0
O43660	PLRG1	PLRG1	Pleiotropic regulator 1	514	57194	42.7	14	1	77	19741252	2	0	0	1	11	0	13
Q15365	PCBP1	PCBP1	Poly(rC)-binding protein 1 (Alpha-CP1) (Heterogeneous nuclear ribonucleoprotein E1) (hnRNP E1) (Nucleic acid-binding protein SUB2.3)	356	37498	259	5	1	183	19741252	2	0	0	0	35	0	7
Q9H074	PAIP1	PAIP1	Polyadenylate-binding protein-interacting protein 1 (PABP-interacting protein 1) (PAIP-1) (Poly(A)-binding protein-interacting protein 1)	479	53525	25.3	19	1	386	19741252	0	4	0	0	12	0	1
Q8TCS8	PNPT1 PNPASE	PNPT1	Polyribonucleotide nucleotidyltransferase 1, mitochondrial (EC 2.7.7.8) (3'-5' RNA exonuclease OLD35) (PNPase old-35) (Polynucleotide phosphorylase 1) (PNPase 1) (Polynucleotide phosphorylase-like protein)	783	85951	42.8	21	1	735	28714690	10	1	0	0	21	0	2
P0CG48/ P0CG49	UBC/ Ubb	UBC/ Ubb	Polyubiquitin-C /Polyubiquitin-B [Cleaved into: Ubiquitin]	305	34369	750	9/ 9	1	59	30268931	0	0	0	0	0	0	0
Q8NAV1	PRPF38A	PRPF38A	Pre-mRNA-splicing factor 38A	312	37477	19.5	13	1	169	28714690	1	0	0	0	20	0	1
Q9ULR0	ISY1 KIAA1160	ISY1	Pre-mRNA-splicing factor ISY1 homolog	285	32992	9.91	10	1	267	28714690	1	0	0	0	6	0	0
Q15007	WTAP KIAA0105	WTAP	Pre-mRNA-splicing regulator WTAP (Female-lethal(2)D homolog) (hFL(2)D) (WT1-associated protein) (Wilms tumor 1-associating protein)	396	44244	15	8	1	44	28714690	0	0	0	0	23	0	6
Q8IY81	FTSJ3 SB92	FTSJ3	pre-rRNA 2'-O-ribose RNA methyltransferase FTSJ3 (EC 2.1.1.-) (Protein ftsJ homolog 3) (Putative rRNA methyltransferase 3)	847	96558	25.5	13	1	692	28714690	4	0	0	0	37	0	4
O43709	BUD23 MERM1 WBSCR22 HUSSY-03 PP3381	BUD23	Probable 18S rRNA (guanine-N(7))-methyltransferase (EC 2.1.1.-) (Bud site selection protein 23 homolog) (Metastasis-related methyltransferase 1) (Williams-Beuren syndrome chromosomal region 22 protein) (rRNA methyltransferase and ribosome maturation factor)	281	31880	14	11	1	272	19741252	0	0	0	0	4	0	5
P35080	PFN2	PFN2	Profilin-2 (Profilin II)	140	15046	141	7	1	99	19741252	1	0	0	0	4	0	2
Q6TCH7	PAQR3	PAQR3	Progestin and adipoQ receptor family member 3 (Progestin and adipoQ receptor family member III) (Raf kinase trapping to Golgi) (RKTG)	311	36217	0.127	26	1	33	19741252	0	0	0	0	8	0	1
O14737	PDCD5 TFAR19	PDCD5	Programmed cell death protein 5 (TF-1 cell apoptosis-related protein 19) (Protein TFAR19)	125	14285	123	3	1	73	19741252	1	0	0	0	8	0	7
O75340	PDCD6 ALG2	PDCD6	Programmed cell death protein 6 (Apoptosis-linked gene 2 protein homolog) (ALG-2)	191	21868	163	8	1	91	28714690	0	0	0	0	6	0	1
P12004	PCNA	PCNA	Proliferating cell nuclear antigen (PCNA) (Cyclin)	261	28769	342	7	1	60	19741252	6	0	0	0	6	1	11
P07602	PSAP GLBA SAP1	PSAP	Prosaposin (Proactivator polypeptide) [Cleaved into: Saposin-A (Protein A); Saposin-B-Val; Saposin-B (Cerebroside sulfate activator) (CSAct) (Dispersin) (Sphingolipid activator protein 1) (SAP-1) (Sulfatide/GM1 activator); Saposin-C (A1 activator) (Co-beta-glucosidase) (Glucosylceramidase activator) (Sphingolipid activator protein 2) (SAP-2); Saposin-D (Component C) (Protein C)]	524	58113	413	12	1	113	28714690	1	0	0	2	4	0	5
P23219	PTGS1 COX1	PTGS1	Prostaglandin G/H synthase 1 (EC 1.14.99.1) (Cyclooxygenase-1) (COX-1) (Prostaglandin H2 synthase 1) (PGH synthase 1) (PGHS-1) (PHS 1) (Prostaglandin-endoperoxide synthase 1)	599	68686	18.8	27	1	384	33339104	0	0	0	0	3	0	0
P35354	PTGS2 COX2	PTGS2	Prostaglandin G/H synthase 2 (EC 1.14.99.1) (Cyclooxygenase-2) (COX-2) (PHS II) (Prostaglandin H2 synthase 2) (PGH synthase 2) (PGHS-2) (Prostaglandin-endoperoxide synthase 2)	604	68996	0.863	28	1	371	9202025;19741252	0	0	0	0	2	0	0
Q9UL46	PSME2	PSME2	Proteasome activator complex subunit 2 (11S regulator complex subunit beta) (REG-beta) (Activator of multicatalytic protease subunit 2) (Proteasome activator 28 subunit beta) (PA28b) (PA28beta)	239	27402	191	8	1	187	16777052	1	1	0	0	3	0	5
P25788	PSMA3 HC8 PSC8	PSMA3	Proteasome subunit alpha type-3 (Macropain subunit C8) (Multicatalytic endopeptidase complex subunit C8) (Proteasome component C8)	255	28433	263	13	1	8	19741252	6	0	0	0	10	0	12
P20618	PSMB1 PSC5	PSMB1	Proteasome subunit beta type-1 (Macropain subunit C5) (Multicatalytic endopeptidase complex subunit C5) (Proteasome component C5) (Proteasome gamma chain)	241	26489	322	11	1	158	19741252	3	0	0	0	16	0	9
P28072	PSMB6 LMPY Y	PSMB6	Proteasome subunit beta type-6 (EC 3.4.25.1) (Macropain delta chain) (Multicatalytic endopeptidase complex delta chain) (Proteasome delta chain) (Proteasome subunit Y)	239	25358	143	9	1	59	19741252	1	0	0	0	10	0	3
O14744	PRMT5 HRMT1L5 IBP72 JBP1 SKB1	PRMT5	Protein arginine N-methyltransferase 5 (PRMT5) (EC 2.1.1.320) (72 kDa ICln-binding protein) (Histone-arginine N-methyltransferase PRMT5) (Jak-binding protein 1) (Shk1 kinase-binding protein 1 homolog) (SKB1 homolog) (SKB1Hs) [Cleaved into: Protein arginine N-methyltransferase 5, N-terminally processed]	637	72684	100	22	1	179	19741252	1	0	0	0	10	0	9
Q9UKY7	CDV3 H41	CDV3	Protein CDV3 homolog	258	27335	213	5	1	95	19741252	1	1	0	0	29	0	4
P07237	P4HB ERBA2L PDI PDIA1 PO4DB	P4HB	Protein disulfide-isomerase (PDI) (EC 5.3.4.1) (Cellular thyroid hormone-binding protein) (Prolyl 4-hydroxylase subunit beta) (p55)	508	57116	817	12	1	327	28714690	8	0	0	1	7	0	8
Q9Y2G0	EFR3B KIAA0953	EFR3B	Protein EFR3 homolog B	817	92487	0.428	26	1	669	25814781	2	0	0	0	6	0	1
Q92520	FAM3C ILEI GS3786	FAM3C	Protein FAM3C (Interleukin-like EMT inducer)	227	24680	77.2	5	1	121	28714690	1	0	0	0	1	0	3
Q52LJ0	FAM98B	FAM98B	Protein FAM98B	433	45547	40.4	8	1	25	19741252	2	0	0	0	6	0	1
P28290	ITPRID2 CS1 KIAA1927 KRAP SSFA2	ITPRID2	Protein ITPRID2 (Cleavage signal-1 protein) (CS-1) (ITPR-interacting domain-containing protein 2) (Ki-ras-induced actin-interacting protein) (Sperm-specific antigen 2)	1259	138386	8.76	20	1	775	28714690	2	0	0	0	96	0	20
Q3MHD2	LSM12	LSM12	Protein LSM12	195	21701	30	5	1	8	19741252	1	0	0	0	5	0	2
P49757	NUMB C14orf41	NUMB	Protein numb homolog (h-Numb) (Protein S171)	651	70804	25.1	6	1	43	28714690	0	0	0	0	26	0	1
Q9NZW5	PALS2 MPP6 VAM1	PALS2	Protein PALS2 (MAGUK p55 subfamily member 6) (Membrane protein, palmitoylated 6) (Veli-associated MAGUK 1) (VAM-1)	540	61117	15.8	14	1	404	28714690	0	1	0	0	19	0	4
Q08209	PPP3CA CALNA CNA	PPP3CA	Protein phosphatase 3 catalytic subunit alpha (EC 3.1.3.16) (CAM-PRP catalytic subunit) (Calcineurin A alpha) (Calmodulin-dependent calcineurin A subunit alpha isoform) (CNA alpha) (Serine/threonine-protein phosphatase 2B catalytic subunit alpha isoform)	521	58688	28.9	18	1	224	19741252	0	0	0	0	6	0	6
Q9Y570	PPME1 PME1 PP2593 PRO0750	PPME1	Protein phosphatase methylesterase 1 (PME-1) (EC 3.1.1.89)	386	42315	51.2	5	1	297	28714690	2	1	0	0	9	0	1
Q8WVV4	POF1B	POF1B	Protein POF1B (Premature ovarian failure protein 1B)	589	68065	7.07	24	1	256	28714690	0	0	0	0	2	0	0
Q14690	PDCD11 KIAA0185	PDCD11	Protein RRP5 homolog (NF-kappa-B-binding protein) (NFBP) (Programmed cell death protein 11)	1871	208701	15.4	39	1	447	28714690	2	1	0	0	30	0	5
O43819	SCO2	SCO2	Protein SCO2 homolog, mitochondrial	266	29810	5.88	9	1	180	28714690	0	1	0	0	5	0	1
Q14160	SCRIB CRIB1 KIAA0147 LAP4 SCRB1 VARTUL	SCRIB	Protein scribble homolog (Scribble) (hScrib) (Protein LAP4)	1630	174915	25.5	12	1	1360	28714690	0	0	0	0	80	0	8
Q15436	SEC23A	SEC23A	Protein transport protein Sec23A (hSec23A) (SEC23-related protein A)	765	86161	55	25	1	705	28714690	0	0	0	0	8	0	6
O94979	SEC31A KIAA0905 SEC31L1 HSPC275 HSPC334	SEC31A	Protein transport protein Sec31A (ABP125) (ABP130) (SEC31-like protein 1) (SEC31-related protein A) (Web1-like protein)	1220	133015	143	28	1	489	28714690	1	1	0	0	26	0	8
P60468	SEC61B	SEC61B	Protein transport protein Sec61 subunit beta	96	9974	63.1	2	1	59	19741252	0	0	0	0	13	0	0
P21980	TGM2	TGM2	Protein-glutamine gamma-glutamyltransferase 2 (EC 2.3.2.13) (Erythrocyte transglutaminase) (Heart G alpha(h)) (hhG alpha(h)) (Isopeptidase TGM2) (EC 3.4.-.-) (Protein G alpha(h)) (G(h)) (Protein-glutamine deamidase TGM2) (EC 3.5.1.44) (Protein-glutamine dopaminyltransferase TGM2) (EC 2.3.1.-) (Protein-glutamine histaminyltransferase TGM2) (EC 2.3.1.-) (Protein-glutamine noradrenalinyltransferase …	687	77329	168	23	1	445	28714690	1	0	0	0	13	0	0
P00734	F2	F2	Prothrombin (EC 3.4.21.5) (Coagulation factor II) [Cleaved into: Activation peptide fragment 1; Activation peptide fragment 2; Thrombin light chain; Thrombin heavy chain]	622	70037	1352	21	1	553	1988465	1	0	0	0	5	0	0
Q8NHP8	PLBD2	PLBD2	Putative phospholipase B-like 2 (EC 3.1.1.-) (76 kDa protein) (p76) (LAMA-like protein 2) (Lamina ancestor homolog 2) (Phospholipase B domain-containing protein 2) [Cleaved into: Putative phospholipase B-like 2 32 kDa form; Putative phospholipase B-like 2 45 kDa form]	589	65472	9.22	25	1	481	28714690	0	0	0	0	11	0	2
O94903	PLPBP PROSC	PLPBP	Pyridoxal phosphate homeostasis protein (PLP homeostasis protein) (Proline synthase co-transcribed bacterial homolog protein) (Pyridoxal phosphate-binding protein)	275	30344	54.7	3	1	69	19741252	1	0	0	0	12	0	0
P08559	PDHA1 PHE1A	PDHA1	Pyruvate dehydrogenase E1 component subunit alpha, somatic form, mitochondrial (EC 1.2.4.1) (PDHE1-A type I)	390	43296	117	18	1	227	28714690	9	0	0	0	18	0	0
P35241	RDX	RDX	Radixin	583	68564	244	14	1	270	28714690	6	0	0	0	13	0	21
Q13283	G3BP1 G3BP	G3BP1	Ras GTPase-activating protein-binding protein 1 (G3BP-1) (EC 3.6.4.12) (EC 3.6.4.13) (ATP-dependent DNA helicase VIII) (hDH VIII) (GAP SH3 domain-binding protein 1)	466	52164	248	9	1	125	28714690	2	8	0	0	23	0	10
Q9UN86	G3BP2 KIAA0660	G3BP2	Ras GTPase-activating protein-binding protein 2 (G3BP-2) (GAP SH3 domain-binding protein 2)	482	54121	76.4	11	1	29	19741252	1	4	0	0	16	0	4
P63000	RAC1 TC25 MIG5	RAC1	Ras-related C3 botulinum toxin substrate 1 (EC 3.6.5.2) (Cell migration-inducing gene 5 protein) (Ras-like protein TC25) (p21-Rac1)	192	21450	177	8	1	32	33248422	0	2	0	0	7	0	9
P15153	RAC2	RAC2	Ras-related C3 botulinum toxin substrate 2 (GX) (Small G protein) (p21-Rac2)	192	21429	204	8	1	154	28714690	1	2	0	0	4	0	6
P51149	RAB7A RAB7	RAB7A	Ras-related protein Rab-7a (EC 3.6.5.2)	207	23490	323	6	1	28	19741252	0	0	0	0	11	0	9
P10114	RAP2A	RAP2A	Ras-related protein Rap-2a (EC 3.6.5.2) (RbBP-30)	183	20615	13	7	1	32	28714690	0	0	0	0	3	0	2
Q12913	PTPRJ DEP1	PTPRJ	Receptor-type tyrosine-protein phosphatase eta (Protein-tyrosine phosphatase eta) (R-PTP-eta) (EC 3.1.3.48) (Density-enhanced phosphatase 1) (DEP-1) (HPTP eta) (Protein-tyrosine phosphatase receptor type J) (R-PTP-J) (CD antigen CD148)	1337	145941	6.77	54	1	1058	28714690	1	0	0	0	16	0	0
Q92900	UPF1 KIAA0221 RENT1	UPF1	Regulator of nonsense transcripts 1 (EC 3.6.4.12) (EC 3.6.4.13) (ATP-dependent helicase RENT1) (Nonsense mRNA reducing factor 1) (NORF1) (Up-frameshift suppressor 1 homolog) (hUpf1)	1129	124345	56.7	38	1	946	19741252	2	1	0	0	26	0	15
P35250	RFC2	RFC2	Replication factor C subunit 2 (Activator 1 40 kDa subunit) (A1 40 kDa subunit) (Activator 1 subunit 2) (Replication factor C 40 kDa subunit) (RF-C 40 kDa subunit) (RFC40)	354	39157	37.2	9	1	322	19741252	3	0	0	0	11	0	7
P52566	ARHGDIB GDIA2 GDID4 RAP1GN1	ARHGDIB	Rho GDP-dissociation inhibitor 2 (Rho GDI 2) (Ly-GDI) (Rho-GDI beta)	201	22988	670	8	1	24	19741252	12	0	0	0	11	0	11
Q13017	ARHGAP5 RHOGAP5	ARHGAP5	Rho GTPase-activating protein 5 (Rho-type GTPase-activating protein 5) (p190-B)	1502	172460	3.48	50	1	550	16777052	2	0	0	0	34	0	0
Q8IUC4	RHPN2	RHPN2	Rhophilin-2 (76 kDa RhoB effector protein) (GTP-Rho-binding protein 2) (p76RBE)	686	76993	2.04	21	1	258	16777052	0	0	0	0	14	0	1
P84095	RHOG ARHG	RHOG	Rho-related GTP-binding protein RhoG	191	21309	71.4	7	1	154	28714690	0	0	0	0	5	0	3
O75792	RNASEH2A RNASEHI RNHIA	RNASEH2A	Ribonuclease H2 subunit A (RNase H2 subunit A) (EC 3.1.26.4) (Aicardi-Goutieres syndrome 4 protein) (AGS4) (RNase H(35)) (Ribonuclease HI large subunit) (RNase HI large subunit) (Ribonuclease HI subunit A)	299	33395	18.6	10	1	172	19741252	1	0	0	0	15	0	7
Q08J23	NSUN2 SAKI TRM4	NSUN2	RNA cytosine C(5)-methyltransferase NSUN2 (EC 2.1.1.-) (Myc-induced SUN domain-containing protein) (Misu) (NOL1/NOP2/Sun domain family member 2) (Substrate of AIM1/Aurora kinase B) (mRNA cytosine C(5)-methyltransferase) (EC 2.1.1.-) (tRNA cytosine C(5)-methyltransferase) (EC 2.1.1.-, EC 2.1.1.203) (tRNA methyltransferase 4 homolog) (hTrm4)	767	86471	80.1	16	1	646	19741252	4	0	0	0	33	0	20
Q9NTZ6	RBM12 KIAA0765 HRIHFB2091	RBM12	RNA-binding protein 12 (RNA-binding motif protein 12) (SH3/WW domain anchor protein in the nucleus) (SWAN)	932	97395	21.6	11	1	371	28714690	2	0	0	0	16	0	1
P35637	FUS TLS	FUS	RNA-binding protein FUS (75 kDa DNA-pairing protein) (Oncogene FUS) (Oncogene TLS) (POMp75) (Translocated in liposarcoma protein)	526	53426	248	36	1	468	19741252	1	14	1	0	19	0	3
Q9Y230	RUVBL2 INO80J TIP48 TIP49B CGI-46	RUVBL2	RuvB-like 2 (EC 3.6.4.12) (48 kDa TATA box-binding protein-interacting protein) (48 kDa TBP-interacting protein) (51 kDa erythrocyte cytosolic protein) (ECP-51) (INO80 complex subunit J) (Repressing pontin 52) (Reptin 52) (TIP49b) (TIP60-associated protein 54-beta) (TAP54-beta)	463	51157	176	9	1	430	19741252	4	0	0	0	16	1	15
Q15413	RYR3 HBRR	RYR3	Ryanodine receptor 3 (RYR-3) (RyR3) (Brain ryanodine receptor-calcium release channel) (Brain-type ryanodine receptor) (Type 3 ryanodine receptor)	4870	552042	0.055	149	1	2577	15851474	1	0	0	0	33	0	1
Q15424	SAFB HAP HET SAFB1	SAFB	Scaffold attachment factor B1 (SAF-B) (SAF-B1) (HSP27 estrogen response element-TATA box-binding protein) (HSP27 ERE-TATA-binding protein)	915	102642	111	10	1	736	28714690	12	6	0	0	72	3	6
P49908	SELENOP SELP SEPP1	SELENOP	Selenoprotein P (SeP)	381	43174	116	10	1	205	9792455	0	0	0	0	2	0	0
Q15019	SEPTIN2 DIFF6 KIAA0158 NEDD5 SEPT2	SEPTIN2	Septin-2 (Neural precursor cell expressed developmentally down-regulated protein 5) (NEDD-5)	361	41487	329	9	1	129	19741252	2	0	0	0	9	0	9
Q9UHD8	SEPTIN9 KIAA0991 MSF SEPT9	SEPTIN9	Septin-9 (MLL septin-like fusion protein MSF-A) (MLL septin-like fusion protein) (Ovarian/Breast septin) (Ov/Br septin) (Septin D1)	586	65401	362	9	1	390	28714690	6	1	0	0	37	0	10
Q08170	SRSF4 SFRS4 SRP75	SRSF4	Serine/arginine-rich splicing factor 4 (Pre-mRNA-splicing factor SRP75) (SRP001LB) (Splicing factor, arginine/serine-rich 4)	494	56678	50.2	14	1	132	19741252	3	1	0	0	44	0	1
Q13247	SRSF6 SFRS6 SRP55	SRSF6	Serine/arginine-rich splicing factor 6 (Pre-mRNA-splicing factor SRP55) (Splicing factor, arginine/serine-rich 6)	344	39587	104	14	1	25	28714690	4	0	0	0	38	0	3
Q16629	SRSF7 SFRS7	SRSF7	Serine/arginine-rich splicing factor 7 (Splicing factor 9G8) (Splicing factor, arginine/serine-rich 7)	238	27367	557	11	1	14	19741252	2	1	0	0	38	0	3
P53041	PPP5C PPP5	PPP5C	Serine/threonine-protein phosphatase 5 (PP5) (EC 3.1.3.16) (Protein phosphatase T) (PP-T) (PPT)	499	56879	36.4	27	1	434	19741252	2	0	0	0	12	0	5
P62136	PPP1CA PPP1A	PPP1CA	Serine/threonine-protein phosphatase PP1-alpha catalytic subunit (PP-1A) (EC 3.1.3.16)	330	37512	188	13	1	255	19741252	4	0	0	0	11	0	10
P45954	ACADSB	ACADSB	Short/branched chain specific acyl-CoA dehydrogenase, mitochondrial (SBCAD) (EC 1.3.8.5) (2-methyl branched chain acyl-CoA dehydrogenase) (2-MEBCAD) (2-methylbutyryl-coenzyme A dehydrogenase) (2-methylbutyryl-CoA dehydrogenase)	432	47485	37.4	17	1	285	28714690	2	0	0	0	10	0	2
Q9NR45	NANS SAS	NANS	Sialic acid synthase (N-acetylneuraminate synthase) (EC 2.5.1.56) (N-acetylneuraminate-9-phosphate synthase) (EC 2.5.1.57) (N-acetylneuraminic acid phosphate synthase) (N-acetylneuraminic acid synthase)	359	40308	94.3	10	1	71	19741252	7	0	0	0	10	0	3
Q15005	SPCS2 KIAA0102 SPC25	SPCS2	Signal peptidase complex subunit 2 (Microsomal signal peptidase 25 kDa subunit) (SPase 25 kDa subunit)	226	25003	66.4	8	1	74	28714690	2	0	0	0	3	0	6
P61009	SPCS3 SPC22 UNQ1841/PRO3567	SPCS3	Signal peptidase complex subunit 3 (Microsomal signal peptidase 22/23 kDa subunit) (SPC22/23) (SPase 22/23 kDa subunit)	180	20313	46.4	5	1	127	28714690	0	0	0	0	2	0	6
P49458	SRP9	SRP9	Signal recognition particle 9 kDa protein (SRP9)	86	10112	233	4	1	51	19741252	3	0	0	0	4	0	8
O76094	SRP72	SRP72	Signal recognition particle subunit SRP72 (SRP72) (Signal recognition particle 72 kDa protein)	671	74606	50.9	20	1	125	28714690	3	0	0	0	26	0	12
P42224	STAT1	STAT1	Signal transducer and activator of transcription 1-alpha/beta (Transcription factor ISGF-3 components p91/p84)	750	87335	254	18	1	701	16250053;29133913	3	1	0	0	14	1	17
Q04837	SSBP1 SSBP	SSBP1	Single-stranded DNA-binding protein, mitochondrial (Mt-SSB) (MtSSB) (PWP1-interacting protein 17)	148	17260	547	6	1	73	19741252	3	0	0	0	9	0	4
O43765	SGTA SGT SGT1	SGTA	Small glutamine-rich tetratricopeptide repeat-containing protein alpha (Alpha-SGT) (Vpu-binding protein) (UBP)	313	34063	83.8	10	1	195	19741252	2	0	0	0	14	0	9
Q9UMY4	SNX12	SNX12	Sorting nexin-12	162	18885	49.2	4	1	72	28714690	0	0	0	0	9	0	2
O60749	SNX2 TRG9	SNX2	Sorting nexin-2 (Transformation-related gene 9 protein) (TRG-9)	519	58471	57.8	9	1	507	28714690	6	1	0	0	13	0	7
O60493	SNX3	SNX3	Sorting nexin-3 (Protein SDP3)	162	18762	96.7	4	1	71	28714690	0	2	0	0	10	0	6
P19623	SRM SPS1 SRML1	SRM	Spermidine synthase (SPDSY) (EC 2.5.1.16) (Putrescine aminopropyltransferase)	302	33825	85	11	1	48	28714690	0	0	0	0	3	0	4
Q15393	SF3B3 KIAA0017 SAP130	SF3B3	Splicing factor 3B subunit 3 (Pre-mRNA-splicing factor SF3b 130 kDa subunit) (SF3b130) (STAF130) (Spliceosome-associated protein 130) (SAP 130)	1217	135577	64.5	38	1	1029	19741252	3	0	0	0	13	0	13
Q15427	SF3B4 SAP49	SF3B4	Splicing factor 3B subunit 4 (Pre-mRNA-splicing factor SF3b 49 kDa subunit) (Spliceosome-associated protein 49) (SAP 49)	424	44386	28.9	11	1	16	19741252	0	5	0	0	4	0	0
Q9BWJ5	SF3B5 SF3B10	SF3B5	Splicing factor 3B subunit 5 (SF3b5) (Pre-mRNA-splicing factor SF3b 10 kDa subunit)	86	10135	68	5	1	18	19741252	1	0	0	0	3	0	3
P52823	STC1 STC	STC1	Stanniocalcin-1 (STC-1)	247	27621	0.877	5	1	159	19741252	0	0	0	2	0	0	1
P31948	STIP1	STIP1	Stress-induced-phosphoprotein 1 (STI1) (Hsc70/Hsp90-organizing protein) (Hop) (Renal carcinoma antigen NY-REN-11) (Transformation-sensitive protein IEF SSP 3521)	543	62639	340	29	1	354	19741252	19	0	0	0	18	0	13
Q13586	STIM1 GOK	STIM1	Stromal interaction molecule 1	685	77423	0	10	1	316	28714690	2	0	0	0	31	0	5
Q92922	SMARCC1 BAF155	SMARCC1	SWI/SNF complex subunit SMARCC1 (BRG1-associated factor 155) (BAF155) (SWI/SNF complex 155 kDa subunit) (SWI/SNF-related matrix-associated actin-dependent regulator of chromatin subfamily C member 1)	1105	122867	28.6	27	1	66	19741252	6	0	0	0	26	0	16
Q8TAQ2	SMARCC2 BAF170	SMARCC2	SWI/SNF complex subunit SMARCC2 (BRG1-associated factor 170) (BAF170) (SWI/SNF complex 170 kDa subunit) (SWI/SNF-related matrix-associated actin-dependent regulator of chromatin subfamily C member 2)	1214	132879	47	26	1	109	28714690	3	0	0	0	38	0	11
P08247	SYP	SYP	Synaptophysin (Major synaptic vesicle protein p38)	313	33845	9.02	16	1	250	12740598;23103755	0	0	0	0	3	0	0
Q13277	STX3 STX3A	STX3	Syntaxin-3	289	33155	9.35	3	1	134	28714690	0	0	0	0	2	0	4
O60784	TOM1	TOM1	Target of Myb1 membrane trafficking protein (Target of Myb protein 1)	492	53818	34.2	2	1	386	28714690	0	0	0	0	20	0	7
P78371	CCT2 99D8.1 CCTB	CCT2	T-complex protein 1 subunit beta (TCP-1-beta) (CCT-beta)	535	57488	656	6	1	213	19741252	6	0	0	0	25	0	27
Q92526	CCT6B	CCT6B	T-complex protein 1 subunit zeta-2 (TCP-1-zeta-2) (CCT-zeta-2) (CCT-zeta-like) (TCP-1-zeta-like) (Testis-specific Tcp20) (Testis-specific protein TSA303)	530	57821	25.4	9	1	250	19741252	3	0	0	0	5	0	2
Q99614	TTC1 TPR1	TTC1	Tetratricopeptide repeat protein 1 (TPR repeat protein 1)	292	33526	39.2	7	1	188	19741252	1	0	0	0	12	0	4
P10599	TXN TRDX TRX TRX1	TXN	Thioredoxin (Trx) (ATL-derived factor) (ADF) (Surface-associated sulphydryl protein) (SASP) (allergen Hom s Trx)	105	11737	603	1	1	49	19741252	4	0	0	0	6	0	4
Q9BRA2	TXNDC17 TXNL5	TXNDC17	Thioredoxin domain-containing protein 17 (14 kDa thioredoxin-related protein) (TRP14) (Protein 42-9-9) (Thioredoxin-like protein 5)	123	13941	91	5	1	4	28714690	2	0	0	0	6	0	6
Q96J01	THOC3	THOC3	THO complex subunit 3 (Tho3) (TEX1 homolog) (hTREX45)	351	38772	22.8	5	1	34	28714690	1	0	0	0	6	0	6
Q8IYQ7	THNSL1	THNSL1	Threonine synthase-like 1 (TSH1)	743	83070	3.31	20	1	223	28714690	3	0	0	0	2	0	0
Q9UPZ6	THSD7A KIAA0960	THSD7A	Thrombospondin type-1 domain-containing protein 7A [Cleaved into: Thrombospondin type-1 domain-containing protein 7A, soluble form]	1657	185363	0.165	42	1	1263	28714690	0	0	0	0	9	0	0
P24557	TBXAS1 CYP5 CYP5A1 TXAS	TBXAS1	Thromboxane-A synthase (TXA synthase) (TXS) (EC 5.3.99.5) (Cytochrome P450 5A1) (Hydroperoxy icosatetraenoate dehydratase) (EC 4.2.1.152)	533	60518	28.4	13	1	169	28714690	0	0	0	0	1	0	0
P23919	DTYMK CDC8 TMPK TYMK	DTYMK	Thymidylate kinase (EC 2.7.4.9) (dTMP kinase)	212	23819	63.4	3	1	98	28714690	3	0	0	0	1	0	1
Q9Y2W1	THRAP3 BCLAF2 TRAP150	THRAP3	Thyroid hormone receptor-associated protein 3 (BCLAF1 and THRAP3 family member 2) (Thyroid hormone receptor-associated protein complex 150 kDa component) (Trap150)	955	108666	85.6	28	1	710	19741252	15	22	0	0	124	0	5
P37837	TALDO1 TAL TALDO TALDOR	TALDO1	Transaldolase (EC 2.2.1.2)	337	37540	376	9	1	206	19741252	6	0	0	0	11	0	18
O14776	TCERG1 CA150 TAF2S	TCERG1	Transcription elongation regulator 1 (TATA box-binding protein-associated factor 2S) (Transcription factor CA150)	1098	123901	44.1	18	1	1057	28714690	4	8	0	0	18	2	3
P46937	YAP1 YAP65	YAP1	Transcriptional coactivator YAP1 (Yes-associated protein 1) (Protein yorkie homolog) (Yes-associated protein YAP65 homolog)	504	54462	60.4	6	1	188	28714690	1	0	0	0	43	2	1
Q9Y4P3	TBL2 WBSCR13 UNQ563/PRO1125	TBL2	Transducin beta-like protein 2 (WS beta-transducin repeats protein) (WS-betaTRP) (Williams-Beuren syndrome chromosomal region 13 protein)	447	49798	21.4	6	1	104	28714690	2	0	0	0	3	0	7
P61586	RHOA ARH12 ARHA RHO12	RHOA	Transforming protein RhoA (EC 3.6.5.2) (Rho cDNA clone 12) (h12)	193	21768	513	5	1	34	24398689	0	1	0	0	8	0	7
P37802	TAGLN2 KIAA0120 CDABP0035	TAGLN2	Transgelin-2 (Epididymis tissue protein Li 7e) (SM22-alpha homolog)	199	22391	1842	5	1	192	19741252	6	3	0	0	13	0	8
O94759	TRPM2 EREG1 KNP3 LTRPC2 TRPC7	TRPM2	Transient receptor potential cation channel subfamily M member 2 (Estrogen-responsive element-associated gene 1 protein) (Long transient receptor potential channel 2) (LTrpC-2) (LTrpC2) (Transient receptor potential channel 7) (TrpC7) (Transient receptor potential melastatin 2)	1503	171198	0.048	39	1	1485	28292196	2	0	0	0	13	0	3
P55072	VCP	VCP	Transitional endoplasmic reticulum ATPase (TER ATPase) (EC 3.6.4.6) (15S Mg(2+)-ATPase p97 subunit) (Valosin-containing protein) (VCP)	806	89322	549	13	1	644	19741252	24	1	0	0	65	0	37
Q9UI10	EIF2B4 EIF2BD	EIF2B4	Translation initiation factor eIF-2B subunit delta (eIF-2B GDP-GTP exchange factor subunit delta)	523	57557	24.7	13	1	147	19741252	1	0	0	0	14	0	3
Q15363	TMED2 RNP24	TMED2	Transmembrane emp24 domain-containing protein 2 (Membrane protein p24A) (p24) (p24 family protein beta-1) (p24beta1)	201	22761	92.4	7	1	80	28714690	0	0	0	0	2	0	0
Q5JRA6	MIA3 KIAA0268 TANGO UNQ6077/PRO20088	MIA3	Transport and Golgi organization protein 1 homolog (TANGO1) (C219-reactive peptide) (D320) (Melanoma inhibitory activity protein 3)	1907	213702	8.77	33	1	942	28714690	2	0	0	8	41	0	3
P22102	GART PGFT PRGS	GART	Trifunctional purine biosynthetic protein adenosine-3 [Includes: Phosphoribosylamine--glycine ligase (EC 6.3.4.13) (Glycinamide ribonucleotide synthetase) (GARS) (Phosphoribosylglycinamide synthetase); Phosphoribosylformylglycinamidine cyclo-ligase (EC 6.3.3.1) (AIR synthase) (AIRS) (Phosphoribosyl-aminoimidazole synthetase); Phosphoribosylglycinamide formyltransferase (EC 2.1.2.2) (5'-phosphorib…	1010	107767	178	14	1	417	19741252	6	0	0	0	17	0	32
Q7L0Y3	TRMT10C MRPP1 RG9MTD1	TRMT10C	tRNA methyltransferase 10 homolog C (HBV pre-S2 trans-regulated protein 2) (Mitochondrial ribonuclease P protein 1) (Mitochondrial RNase P protein 1) (RNA (guanine-9-)-methyltransferase domain-containing protein 1) (Renal carcinoma antigen NY-REN-49) (mRNA methyladenosine-N(1)-methyltransferase) (EC 2.1.1.-) (tRNA (adenine(9)-N(1))-methyltransferase) (EC 2.1.1.218) (tRNA (guanine(9)-N(1))-methylt…	403	47347	14.7	12	1	341	28714690	1	0	0	0	8	0	0
P68363	TUBA1B	TUBA1B	Tubulin alpha-1B chain (EC 3.6.5.-) (Alpha-tubulin ubiquitous) (Tubulin K-alpha-1) (Tubulin alpha-ubiquitous chain) [Cleaved into: Detyrosinated tubulin alpha-1B chain]	451	50152	1334	19	1	161	30268931;14684358	14	2	0	0	58	0	19
P68371	TUBB4B TUBB2C	TUBB4B	Tubulin beta-4B chain (Tubulin beta-2 chain) (Tubulin beta-2C chain)	445	49831	2611	16	1	36	14684358	6	1	0	0	48	0	14
O75347	TBCA	TBCA	Tubulin-specific chaperone A (TCP1-chaperonin cofactor A) (Tubulin-folding cofactor A) (CFA)	108	12855	189	4	1	94	19741252	2	0	0	0	5	0	5
P06239	LCK	LCK	Tyrosine-protein kinase Lck (EC 2.7.10.2) (Leukocyte C-terminal Src kinase) (LSK) (Lymphocyte cell-specific protein-tyrosine kinase) (Protein YT16) (Proto-oncogene Lck) (T cell-specific protein-tyrosine kinase) (p56-LCK)	509	58001	50	19	1	394	30232256	1	0	0	0	33	0	5
P18031	PTPN1 PTP1B	PTPN1	Tyrosine-protein phosphatase non-receptor type 1 (EC 3.1.3.48) (Protein-tyrosine phosphatase 1B) (PTP-1B)	435	49967	66.2	13	1	46	10486138;28714690	2	0	0	0	26	2	3
Q06124	PTPN11 PTP2C SHPTP2	PTPN11	Tyrosine-protein phosphatase non-receptor type 11 (EC 3.1.3.48) (Protein-tyrosine phosphatase 1D) (PTP-1D) (Protein-tyrosine phosphatase 2C) (PTP-2C) (SH-PTP2) (SHP-2) (Shp2) (SH-PTP3)	593	68011	28.1	23	1	100	28714690	6	0	0	0	31	0	0
Q8WWY3	PRPF31 PRP31	PRPF31	U4/U6 small nuclear ribonucleoprotein Prp31 (Pre-mRNA-processing factor 31) (Serologically defined breast cancer antigen NY-BR-99) (U4/U6 snRNP 61 kDa protein) (Protein 61K) (hPrp31)	499	55456	182	14	1	479	28714690	2	0	0	0	26	0	5
O43290	SART1	SART1	U4/U6.U5 tri-snRNP-associated protein 1 (SNU66 homolog) (hSnu66) (Squamous cell carcinoma antigen recognized by T-cells 1) (SART-1) (hSART-1) (U4/U6.U5 tri-snRNP-associated 110 kDa protein) (allergen Hom s 1)	800	90255	27	13	1	390	19741252	0	0	0	0	52	4	2
Q14694	USP10 KIAA0190	USP10	Ubiquitin carboxyl-terminal hydrolase 10 (EC 3.4.19.12) (Deubiquitinating enzyme 10) (Ubiquitin thioesterase 10) (Ubiquitin-specific-processing protease 10)	798	87134	32.8	28	1	615	19741252	1	0	0	0	51	0	4
P45974	USP5 ISOT	USP5	Ubiquitin carboxyl-terminal hydrolase 5 (EC 3.4.19.12) (Deubiquitinating enzyme 5) (Isopeptidase T) (Ubiquitin thioesterase 5) (Ubiquitin-specific-processing protease 5)	858	95786	73	27	1	223	28714690	3	0	0	0	16	0	29
P09936	UCHL1	UCHL1	Ubiquitin carboxyl-terminal hydrolase isozyme L1 (UCH-L1) (EC 3.4.19.12) (Neuron cytoplasmic protein 9.5) (PGP 9.5) (PGP9.5) (Ubiquitin thioesterase L1)	223	24824	452	2	1	80	21706495	2	0	0	0	3	0	14
P62987	UBA52 UBCEP2	UBA52	Ubiquitin-60S ribosomal protein L40 (CEP52) (Ubiquitin A-52 residue ribosomal protein fusion product 1) [Cleaved into: Ubiquitin; 60S ribosomal protein L40 (Large ribosomal subunit protein eL40)]	128	14728	5996	3	1	59	30268931	4	0	0	0	8	0	8
Q13404	UBE2V1 CROC1 UBE2V UEV1 P/OKcl.19	UBE2V1	Ubiquitin-conjugating enzyme E2 variant 1 (UEV-1) (CROC-1) (TRAF6-regulated IKK activator 1 beta Uev1A)	147	16495	88.2	5	1	75	28714690	1	0	0	0	3	0	3
Q15819	UBE2V2 MMS2 UEV2	UBE2V2	Ubiquitin-conjugating enzyme E2 variant 2 (DDVit 1) (Enterocyte differentiation-associated factor 1) (EDAF-1) (Enterocyte differentiation-promoting factor 1) (EDPF-1) (MMS2 homolog) (Vitamin D3-inducible protein)	145	16363	114	5	1	73	28714690	2	0	0	0	0	0	4
O60656	UGT1A9 GNT1 UGT1	UGT1A9	UDP-glucuronosyltransferase 1A9 (UGT1A9) (EC 2.4.1.17) (UDP-glucuronosyltransferase 1-9) (UDPGT 1-9) (UGT1*9) (UGT1-09) (UGT1.9) (UDP-glucuronosyltransferase 1-I) (UGT-1I) (UGT1I) (lugP4)	530	59941	1.44	19	1	160	28714690	1	0	0	0	1	0	0
Q12965	MYO1E MYO1C	MYO1E	Unconventional myosin-Ie (Myosin-Ic) (Unconventional myosin 1E)	1108	127062	24.3	50	1	173	28714690	0	1	0	0	39	0	5
P00749	PLAU	PLAU	Urokinase-type plasminogen activator (U-plasminogen activator) (uPA) (EC 3.4.21.73) [Cleaved into: Urokinase-type plasminogen activator long chain A; Urokinase-type plasminogen activator short chain A; Urokinase-type plasminogen activator chain B]	431	48523	8.37	18	1	44	7548000;28714690	0	0	0	1	4	0	1
Q9BZF9	UACA KIAA1561	UACA	Uveal autoantigen with coiled-coil domains and ankyrin repeats	1416	162505	5.68	25	1	375	28714690	6	2	0	0	18	0	2
P26640	VARS1 G7A VARS VARS2	VARS1	Valine--tRNA ligase (EC 6.1.1.9) (Protein G7a) (Valyl-tRNA synthetase) (ValRS)	1264	140476	132	34	1	24	28714690	6	0	0	0	22	0	15
P46459	NSF	NSF	Vesicle-fusing ATPase (EC 3.6.4.6) (N-ethylmaleimide-sensitive fusion protein) (NEM-sensitive fusion protein) (Vesicular-fusion protein NSF)	744	82594	60	10	1	294	19741252;28714690	0	0	0	0	16	0	4
O75396	SEC22B SEC22L1	SEC22B	Vesicle-trafficking protein SEC22b (ER-Golgi SNARE of 24 kDa) (ERS-24) (ERS24) (SEC22 vesicle-trafficking protein homolog B) (SEC22 vesicle-trafficking protein-like 1)	215	24741	87.6	9	1	33	19741252	1	0	0	0	17	0	7
Q9HBM0	VEZT	VEZT	Vezatin	779	88665	1.1	17	1	401	28714690	1	0	0	0	10	0	1
P61964	WDR5 BIG3	WDR5	WD repeat-containing protein 5 (BMP2-induced 3-kb gene protein)	334	36588	24.2	9	1	228	28714690	1	0	0	0	6	0	4
P12955	PEPD PRD	PEPD	Xaa-Pro dipeptidase (X-Pro dipeptidase) (EC 3.4.13.9) (Imidodipeptidase) (Peptidase D) (Proline dipeptidase) (Prolidase)	493	54548	69.9	15	1	57	28714690	3	0	0	0	5	0	2
P13010	XRCC5 G22P2	XRCC5	X-ray repair cross-complementing protein 5 (EC 3.6.4.-) (86 kDa subunit of Ku antigen) (ATP-dependent DNA helicase 2 subunit 2) (ATP-dependent DNA helicase II 80 kDa subunit) (CTC box-binding factor 85 kDa subunit) (CTC85) (CTCBF) (DNA repair protein XRCC5) (Ku80) (Ku86) (Lupus Ku autoantigen protein p86) (Nuclear factor IV) (Thyroid-lupus autoantigen) (TLAA) (X-ray repair complementing defective…	732	82705	480	13	1	295	19741252	18	1	0	0	26	1	38
Q9Y2K1	ZBTB1 KIAA0997	ZBTB1	Zinc finger and BTB domain-containing protein 1	713	82016	0.958	20	1	83	25814781	0	0	0	0	16	2	0
O95365	ZBTB7A FBI1 LRF ZBTB7 ZNF857A	ZBTB7A	Zinc finger and BTB domain-containing protein 7A (Factor binding IST protein 1) (FBI-1) (Factor that binds to inducer of short transcripts protein 1) (HIV-1 1st-binding protein 1) (Leukemia/lymphoma-related factor) (POZ and Krueppel erythroid myeloid ontogenic factor) (POK erythroid myeloid ontogenic factor) (Pokemon) (Pokemon 1) (TTF-I-interacting peptide 21) (TIP21) (Zinc finger protein 857A)	584	61439	4.04	14	1	355	28714690	0	0	0	0	13	1	0
O75152	ZC3H11A KIAA0663 ZC3HDC11A	ZC3H11A	Zinc finger CCCH domain-containing protein 11A	810	89131	26.9	4	1	89	28714690	4	0	0	0	50	0	2
O94892	ZNF432 KIAA0798	ZNF432	Zinc finger protein 432	652	74836	0.359	20	1	41	19741252;16777052	5	0	0	0	25	0	0
O00488	ZNF593 ZT86	ZNF593	Zinc finger protein 593 (Zinc finger protein T86)	134	15199	10.3	3	1	69	28714690	0	0	0	0	3	0	1
Q04917	YWHAH YWHA1	YWHAH	14-3-3 protein eta (Protein AS1)	246	28219	272	12	2	20, 133	28714690	5	0	0	0	12	0	7
P31947	SFN HME1	SFN	14-3-3 protein sigma (Epithelial cell marker protein 1) (Stratifin)	248	27774	256	10	2	19, 130	28714690	5	0	0	0	16	0	7
P63104	YWHAZ	YWHAZ	14-3-3 protein zeta/delta (Protein kinase C inhibitor protein 1) (KCIP-1)	245	27745	2518	11	2	19, 128	19741252;28714690	11	1	0	0	25	0	13
P51398	DAP3 MRPS29	DAP3	28S ribosomal protein S29, mitochondrial (MRP-S29) (S29mt) (Death-associated protein 3) (DAP-3) (Ionizing radiation resistance conferring protein) (Mitochondrial small ribosomal subunit protein mS29)	398	45566	40.9	12	2	124, 127	28714690	2	0	0	0	18	0	1
Q02218	OGDH	OGDH	2-oxoglutarate dehydrogenase complex component E1 (E1o) (OGDC-E1) (OGDH-E1) (EC 1.2.4.2) (2-oxoglutarate dehydrogenase, mitochondrial) (Alpha-ketoglutarate dehydrogenase) (Alpha-KGDH-E1) (Thiamine diphosphate (ThDP)-dependent 2-oxoglutarate dehydrogenase)	1023	115935	82.3	30	2	175, 555	19741252;30268931	10	0	0	0	14	0	2
Q9NP92	MRPS30 PDCD9 BM-047	MRPS30	39S ribosomal protein S30, mitochondrial (MRP-S30) (S30mt) (Mitochondrial large ribosomal subunit protein mL65) (Mitochondrial large ribosomal subunit protein mS30) (Programmed cell death protein 9)	439	50365	8.72	17	2	44, 231	28714690	0	0	0	0	1	0	2
P25398	RPS12	RPS12	40S ribosomal protein S12 (Small ribosomal subunit protein eS12)	132	14515	420	3	2	61, 127	28714690	4	0	0	0	3	0	6
P62249	RPS16	RPS16	40S ribosomal protein S16 (Small ribosomal subunit protein uS9)	146	16445	614	8	2	99, 115	19741252;28714690	1	0	0	0	5	0	8
P62269	RPS18 D6S218E	RPS18	40S ribosomal protein S18 (Ke-3) (Ke3) (Small ribosomal subunit protein uS13)	152	17719	792	3	2	77, 95	28714690	5	0	0	0	4	0	6
P39019	RPS19	RPS19	40S ribosomal protein S19 (Small ribosomal subunit protein eS19)	145	16060	346	4	2	48, 54	28714690	5	1	0	0	3	0	5
P62241	RPS8 OK/SW-cl.83	RPS8	40S ribosomal protein S8 (Small ribosomal subunit protein eS8)	208	24205	526	10	2	83, 188	19741252	3	0	0	0	19	0	7
Q9BRK5	SDF4 CAB45 PSEC0034	SDF4	45 kDa calcium-binding protein (Cab45) (Stromal cell-derived factor 4) (SDF-4)	362	41807	74.5	6	2	205, 342	28714690	0	0	0	5	9	0	6
P05387	RPLP2 D11S2243E RPP2	RPLP2	60S acidic ribosomal protein P2 (Large ribosomal subunit protein P2) (Renal carcinoma antigen NY-REN-44)	115	11665	930	2	2	3, 7	28714690	3	0	0	0	13	0	9
P40429	RPL13A	RPL13A	60S ribosomal protein L13a (23 kDa highly basic protein) (Large ribosomal subunit protein uL13)	203	23577	415	8	2	54, 149	28714690	4	0	0	0	5	0	13
P62750	RPL23A	RPL23A	60S ribosomal protein L23a (Large ribosomal subunit protein uL23)	156	17695	752	5	2	117, 144	19741252	3	0	0	0	9	0	7
P61513	RPL37A	RPL37A	60S ribosomal protein L37a (Large ribosomal subunit protein eL43)	92	10275	208	4	2	18, 37	19741252	2	0	0	0	7	0	3
P36578	RPL4 RPL1	RPL4	60S ribosomal protein L4 (60S ribosomal protein L1) (Large ribosomal subunit protein uL4)	427	47697	961	9	2	184, 277	19741252	7	1	0	0	25	0	27
P46777	RPL5 MSTP030	RPL5	60S ribosomal protein L5 (Large ribosomal subunit protein uL18)	297	34363	635	21	2	210, 219	28714690	8	1	0	0	17	0	11
P68032	ACTC1 ACTC	ACTC1	Actin, alpha cardiac muscle 1 (EC 3.6.4.-) (Alpha-cardiac actin) [Cleaved into: Actin, alpha cardiac muscle 1, intermediate form]	377	42019	1351	16	2	71, 200	28714690	9	3	0	0	41	0	11
P63267	ACTG2 ACTA3 ACTL3 ACTSG	ACTG2	Actin, gamma-enteric smooth muscle (EC 3.6.4.-) (Alpha-actin-3) (Gamma-2-actin) (Smooth muscle gamma-actin) [Cleaved into: Actin, gamma-enteric smooth muscle, intermediate form]	376	41877	1276	16	2	92, 241	29471108;30268931	11	5	0	0	40	0	10
O95433	AHSA1 C14orf3 HSPC322	AHSA1	Activator of 90 kDa heat shock protein ATPase homolog 1 (AHA1) (p38)	338	38274	131	7	2	322, 323	28714690	4	0	0	0	9	0	5
Q53H12	AGK MULK	AGK	Acylglycerol kinase, mitochondrial (hAGK) (EC 2.7.1.107) (EC 2.7.1.138) (EC 2.7.1.94) (Multiple substrate lipid kinase) (HsMuLK) (MuLK) (Multi-substrate lipid kinase)	422	47137	36.6	8	2	224, 226	28714690	3	0	0	0	2	0	6
O00170	AIP XAP2	AIP	AH receptor-interacting protein (AIP) (Aryl-hydrocarbon receptor-interacting protein) (HBV X-associated protein 2) (XAP-2) (Immunophilin homolog ARA9)	330	37664	56	11	2	202. 203	28714690	1	0	0	0	12	0	1
Q9ULX6	AKAP8L NAKAP NAKAP95 HRIHFB2018	AKAP8L	A-kinase anchor protein 8-like (AKAP8-like protein) (Helicase A-binding protein 95) (HAP95) (Homologous to AKAP95 protein) (HA95) (Neighbor of A-kinase-anchoring protein 95) (Neighbor of AKAP95)	646	71640	8.06	28	2	122, 125	28714690	3	7	0	0	23	0	6
O00116	AGPS AAG5	AGPS	Alkyldihydroxyacetonephosphate synthase, peroxisomal (Alkyl-DHAP synthase) (EC 2.5.1.26) (Aging-associated gene 5 protein) (Alkylglycerone-phosphate synthase)	658	72912	28	22	2	118, 326	28714690	4	0	0	0	12	0	5
P12814	ACTN1	ACTN1	Alpha-actinin-1 (Alpha-actinin cytoskeletal isoform) (F-actin cross-linking protein) (Non-muscle alpha-actinin-1)	892	103058	465	26	2	161, 241	16492779;19895807;19290778	6	0	0	0	40	0	5
P00709	LALBA LYZL7	LALBA	Alpha-lactalbumin (Lactose synthase B protein) (Lysozyme-like protein 7)	142	16225	27.1	4	2	37, 122	812700	0	0	0	0	1	0	0
Q10567	AP1B1 ADTB1 BAM22 CLAPB2	AP1B1	AP-1 complex subunit beta-1 (Adaptor protein complex AP-1 subunit beta-1) (Adaptor-related protein complex 1 subunit beta-1) (Beta-1-adaptin) (Beta-adaptin 1) (Clathrin assembly protein complex 1 beta large chain) (Golgi adaptor HA1/AP1 adaptin beta subunit)	949	104607	134	27	2	328, 333	28714690	1	0	0	0	25	0	8
P63010	AP2B1 ADTB2 CLAPB1	AP2B1	AP-2 complex subunit beta (AP105B) (Adaptor protein complex AP-2 subunit beta) (Adaptor-related protein complex 2 subunit beta) (Beta-2-adaptin) (Beta-adaptin) (Clathrin assembly protein complex 2 beta large chain) (Plasma membrane adaptor HA2/AP2 adaptin beta subunit)	937	104553	162	29	2	328, 333	28714690	4	1	0	0	21	0	8
P02652	APOA2	APOA2	Apolipoprotein A-II (Apo-AII) (ApoA-II) (Apolipoprotein A2) [Cleaved into: Proapolipoprotein A-II (ProapoA-II); Truncated apolipoprotein A-II (Apolipoprotein A-II(1-76))]	100	11175	30702	4	2	37, 44	30268931	1	0	0	1	4	0	0
O43776	NARS1 NARS NRS	NARS1	Asparagine--tRNA ligase, cytoplasmic (EC 6.1.1.22) (Asparaginyl-tRNA synthetase) (AsnRS) (Asparaginyl-tRNA synthetase 1)	548	62943	153	23	2	45, 489	19741252	6	0	0	0	5	0	9
P25705	ATP5F1A ATP5A ATP5A1 ATP5AL2 ATPM	ATP5F1A	ATP synthase subunit alpha, mitochondrial (ATP synthase F1 subunit alpha)	553	59751	1216	16	2	337, 440	30321702;24629910	16	2	0	0	21	0	15
P56381	ATP5F1E ATP5E	ATP5F1E	ATP synthase subunit epsilon, mitochondrial (ATPase subunit epsilon) (ATP synthase F1 subunit epsilon)	51	5780	113	3	2	12. 15	28714690	1	0	0	0	1	0	1
Q9NP58	ABCB6 MTABC3 PRP UMAT	ABCB6	ATP-binding cassette sub-family B member 6 (ABC-type heme transporter ABCB6) (EC 7.6.2.5) (Mitochondrial ABC transporter 3) (Mt-ABC transporter 3) (P-glycoprotein-related protein) (Ubiquitously-expressed mammalian ABC half transporter)	842	93886	4.08	27	2	465, 466	28714690	0	0	0	0	2	0	6
P61221	ABCE1 RLI RNASEL1 RNASELI RNS4I OK/SW-cl.40	ABCE1	ATP-binding cassette sub-family E member 1 (2'-5'-oligoadenylate-binding protein) (HuHP68) (RNase L inhibitor) (Ribonuclease 4 inhibitor) (RNS4I)	599	67314	76.5	20	2	155, 594	19741252	7	0	0	0	15	0	24
P02730	SLC4A1 AE1 DI EPB3	SLC4A1	Band 3 anion transport protein (Anion exchange protein 1) (AE 1) (Anion exchanger 1) (Solute carrier family 4 member 1) (CD antigen CD233)	911	101792	85.5	23	2	299, 413	9409547	0	0	3	0	23	0	1
P51572	BCAP31 BAP31 DXS1357E	BCAP31	B-cell receptor-associated protein 31 (BCR-associated protein 31) (Bap31) (6C6-AG tumor-associated antigen) (Protein CDM) (p28)	246	27992	193	6	2	73, 150	28714690	2	0	0	0	1	0	0
P34913	EPHX2	EPHX2	Bifunctional epoxide hydrolase 2 [Includes: Cytosolic epoxide hydrolase 2 (CEH) (EC 3.3.2.10) (Epoxide hydratase) (Soluble epoxide hydrolase) (SEH); Lipid-phosphate phosphatase (EC 3.1.3.76)]	555	62616	14.4	13	2	383, 466	19704161	7	0	0	0	4	0	1
P07814	EPRS1 EPRS GLNS PARS QARS QPRS PIG32	EPRS1	Bifunctional glutamate/proline--tRNA ligase (Bifunctional aminoacyl-tRNA synthetase) (Cell proliferation-inducing gene 32 protein) (Glutamatyl-prolyl-tRNA synthetase) [Includes: Glutamate--tRNA ligase (EC 6.1.1.17) (Glutamyl-tRNA synthetase) (GluRS); Proline--tRNA ligase (EC 6.1.1.15) (Prolyl-tRNA synthetase)]	1512	170591	120	48	2	1504, 1505	28714690	16	1	0	0	49	1	30
Q15059	BRD3 KIAA0043 RING3L	BRD3	Bromodomain-containing protein 3 (RING3-like protein)	726	79542	10	17	2	314, 390	28714690	4	2	0	0	31	0	0
Q9BRD0	BUD13	BUD13	BUD13 homolog	619	70521	5.3	12	2	16, 525	28714690	2	0	0	0	64	0	1
P11586	MTHFD1 MTHFC MTHFD	MTHFD1	C-1-tetrahydrofolate synthase, cytoplasmic (C1-THF synthase) (Epididymis secretory sperm binding protein) [Cleaved into: C-1-tetrahydrofolate synthase, cytoplasmic, N-terminally processed] [Includes: Methylenetetrahydrofolate dehydrogenase (EC 1.5.1.5); Methenyltetrahydrofolate cyclohydrolase (EC 3.5.4.9); Formyltetrahydrofolate synthetase (EC 6.3.4.3)]	935	101531	172	16	2	52, 258	19741252	9	0	0	0	23	0	13
Q6NUK1	SLC25A24 APC1 MCSC1 SCAMC1	SLC25A24	Calcium-binding mitochondrial carrier protein SCaMC-1 (Mitochondrial ATP-Mg/Pi carrier protein 1) (Mitochondrial Ca(2+)-dependent solute carrier protein 1) (Small calcium-binding mitochondrial carrier protein 1) (Solute carrier family 25 member 24)	477	53354	31.3	17	2	24, 150	28714690	3	0	0	0	6	0	1
P0DP23/P0DP24/P0DP25	CALM1/CALM2/CALM3	CALM1/CALM2/CALM3	Calmodulin-1/Calmodulin-2/Calmodulin-3	149	16838	696	2	2	100/99/139/138	31914408	0	0	0	0	0	0	0
P07384	CAPN1 CANPL1 PIG30	CAPN1	Calpain-1 catalytic subunit (EC 3.4.22.52) (Calcium-activated neutral proteinase 1) (CANP 1) (Calpain mu-type) (Calpain-1 large subunit) (Cell proliferation-inducing gene 30 protein) (Micromolar-calpain) (muCANP)	714	81890	185	22	2	37, 42	28714690	1	1	0	0	11	0	14
P17655	CAPN2 CANPL2	CAPN2	Calpain-2 catalytic subunit (EC 3.4.22.53) (Calcium-activated neutral proteinase 2) (CANP 2) (Calpain M-type) (Calpain large polypeptide L2) (Calpain-2 large subunit) (Millimolar-calpain) (M-calpain)	700	79995	46	20	2	27, 32	28714690	4	0	0	0	13	1	7
P56211	ARPP19	ARPP19	cAMP-regulated phosphoprotein 19 (ARPP-19)	112	12323	116	3	2	59, 65	28714690	7	0	0	0	12	0	3
P42574	CASP3 CPP32	CASP3	Caspase-3 (CASP-3) (EC 3.4.22.56) (Apopain) (Cysteine protease CPP32) (CPP-32) (Protein Yama) (SREBP cleavage activity 1) (SCA-1) [Cleaved into: Caspase-3 subunit p17; Caspase-3 subunit p12]	277	31608	54.9	10	2	274, 276	12516089	1	0	0	0	10	0	5
O60716	CTNND1 KIAA0384	CTNND1	Catenin delta-1 (Cadherin-associated Src substrate) (CAS) (p120 catenin) (p120(ctn)) (p120(cas))	968	108170	295	31	2	208, 600	28714690	3	0	0	0	98	0	11
O00299	CLIC1 G6 NCC27	CLIC1	Chloride intracellular channel protein 1 (Chloride channel ABP) (Nuclear chloride ion channel 27) (NCC27) (Regulatory nuclear chloride ion channel protein) (hRNCC)	241	26923	1544	8	2	209, 214	28714690	10	0	0	0	10	0	12
O75390	CS	CS	Citrate synthase, mitochondrial (EC 2.3.3.1) (Citrate (Si)-synthase)	466	51712	352	18	2	185, 345	19741252;17497906	11	1	0	0	8	0	6
Q12996	CSTF3	CSTF3	Cleavage stimulation factor subunit 3 (CF-1 77 kDa subunit) (Cleavage stimulation factor 77 kDa subunit) (CSTF 77 kDa subunit) (CstF-77)	717	82922	22.2	42	2	13, 159	19741252	4	0	0	0	13	0	4
P23528	CFL1 CFL	CFL1	Cofilin-1 (18 kDa phosphoprotein) (p18) (Cofilin, non-muscle isoform)	166	18502	2813	6	2	68, 140	19741252;17497906;28714690	18	1	0	0	19	0	18
P02462	COL4A1	COL4A1	Collagen alpha-1(IV) chain [Cleaved into: Arresten]	1669	160611	9.77	18	2	348, 534	17334231	0	0	0	0	6	0	0
P08572	COL4A2	COL4A2	Collagen alpha-2(IV) chain [Cleaved into: Canstatin]	1712	167553	6.84	28	2	327, 1081	17334231	3	0	0	4	12	0	0
P01024	C3 CPAMD1	C3	Complement C3 (C3 and PZP-like alpha-2-macroglobulin domain-containing protein 1) [Cleaved into: Complement C3 beta chain; C3-beta-c (C3bc); Complement C3 alpha chain; C3a anaphylatoxin; Acylation stimulating protein (ASP) (C3adesArg); Complement C3b alpha' chain; Complement C3c alpha' chain fragment 1; Complement C3dg fragment; Complement C3g fragment; Complement C3d fragment; Complement C3f fra…	1663	187148	2724	83	2	686, 730	2410424	0	0	0	0	17	0	1
Q9UBG0	MRC2 CLEC13E ENDO180 KIAA0709 UPARAP	MRC2	C-type mannose receptor 2 (C-type lectin domain family 13 member E) (Endocytic receptor 180) (Macrophage mannose receptor 2) (Urokinase-type plasminogen activator receptor-associated protein) (UPAR-associated protein) (Urokinase receptor-associated protein) (CD antigen CD280)	1479	166674	3.04	40	2	193, 319	28714690	0	0	0	1	11	1	1
P42771	CDKN2A CDKN2 MTS1	CDKN2A	Cyclin-dependent kinase inhibitor 2A (Cyclin-dependent kinase 4 inhibitor A) (CDK4I) (Multiple tumor suppressor 1) (MTS-1) (p16-INK4a) (p16-INK4) (p16INK4A)	156	16533	29.4	2	2	44, 129	22576576	0	0	0	0	4	0	0
O43169	CYB5B CYB5M OMB5	CYB5B	Cytochrome b5 type B (Cytochrome b5 outer mitochondrial membrane isoform)	150	16695	292	9	2	142, 143	28714690	1	1	0	0	4	0	4
P99999	CYCS CYC	CYCS	Cytochrome c	105	11749	472	5	2	74, 98	22540335;36378644;22192356	6	0	0	0	9	0	5
Q14204	DYNC1H1 DHC1 DNCH1 DNCL DNECL DYHC KIAA0325	DYNC1H1	Cytoplasmic dynein 1 heavy chain 1 (Cytoplasmic dynein heavy chain 1) (Dynein heavy chain, cytosolic)	4646	532408	65.8	128	2	627, 3641	19741252;17497906	13	1	0	0	79	1	63
P15924	DSP	DSP	Desmoplakin (DP) (250/210 kDa paraneoplastic pemphigus antigen)	2871	331774	54.5	86	2	28, 1003	28714690	10	3	0	0	116	0	11
P60981	DSTN ACTDP DSN	DSTN	Destrin (Actin-depolymerizing factor) (ADF)	165	18506	215	4	2	82, 85	28714690	9	0	0	0	8	0	5
P25205	MCM3	MCM3	DNA replication licensing factor MCM3 (EC 3.6.4.12) (DNA polymerase alpha holoenzyme-associated protein P1) (P1-MCM3) (RLF subunit beta) (p102)	808	90981	95.6	27	2	147, 456	19741252;17497906	3	0	0	0	39	0	11
P27695	APEX1 APE APE1 APEX APX HAP1 REF1	APEX1	DNA-(apurinic or apyrimidinic site) endonuclease (EC 3.1.11.2) (APEX nuclease) (APEN) (Apurinic-apyrimidinic endonuclease 1) (AP endonuclease 1) (APE-1) (REF-1) (Redox factor-1) [Cleaved into: DNA-(apurinic or apyrimidinic site) endonuclease, mitochondrial]	318	35555	267	12	2	144, 284	28714690	12	2	0	0	10	0	5
O60884	DNAJA2 CPR3 HIRIP4	DNAJA2	DnaJ homolog subfamily A member 2 (Cell cycle progression restoration gene 3 protein) (Dnj3) (Dj3) (HIRA-interacting protein 4) (Renal carcinoma antigen NY-REN-14)	412	45746	69.8	12	2	54, 69	19741252;28714690	3	1	0	0	8	0	11
Q9NXW2	DNAJB12	DNAJB12	DnaJ homolog subfamily B member 12	375	41860	5.41	18	2	345, 352	28714690	0	0	0	0	10	0	3
P04844	RPN2	RPN2	Dolichyl-diphosphooligosaccharide--protein glycosyltransferase subunit 2 (Dolichyl-diphosphooligosaccharide--protein glycosyltransferase 63 kDa subunit) (RIBIIR) (Ribophorin II) (RPN-II) (Ribophorin-2)	631	69284	217	18	2	267, 358	28714690	1	0	0	0	11	0	18
P55265	ADAR ADAR1 DSRAD G1P1 IFI4	ADAR	Double-stranded RNA-specific adenosine deaminase (DRADA) (EC 3.5.4.37) (136 kDa double-stranded RNA-binding protein) (p136) (Interferon-inducible protein 4) (IFI-4) (K88DSRBP)	1226	136066	64.4	33	2	722, 734	28714690	6	4	0	0	44	1	8
Q96MX6	DNAAF10 WDR92	DNAAF10	Dynein axonemal assembly factor 10 (WD repeat-containing protein 92) (WD repeat-containing protein Monad)	357	39740	8.25	8	2	289, 291	28714690	0	0	0	0	2	0	1
Q05639	EEF1A2 EEF1AL STN	EEF1A2	Elongation factor 1-alpha 2 (EF-1-alpha-2) (Eukaryotic elongation factor 1 A-2) (eEF1A-2) (Statin-S1)	463	50470	1023	12	2	85, 86	28714690	11	9	0	0	27	0	10
P29692	EEF1D EF1D	EEF1D	Elongation factor 1-delta (EF-1-delta) (Antigen NY-CO-4)	281	31122	598	4	2	26, 238	19741252;28714690	6	0	0	0	24	0	8
Q96RP9	GFM1 EFG EFG1 GFM	GFM1	Elongation factor G, mitochondrial (EF-Gmt) (Elongation factor G 1, mitochondrial) (mEF-G 1) (Elongation factor G1) (hEFG1)	751	83471	32	24	2	235, 735	28714690	2	0	0	0	10	0	1
Q96DZ1	ERLEC1 C2orf30 XTP3TPB UNQ1878/PRO4321	ERLEC1	Endoplasmic reticulum lectin 1 (ER lectin) (Erlectin) (XTP3-transactivated gene B protein)	483	54858	5.86	23	2	354, 358	28714690	0	0	0	0	3	0	2
Q969X5	ERGIC1 ERGIC32 KIAA1181 HT034	ERGIC1	Endoplasmic reticulum-Golgi intermediate compartment protein 1 (ER-Golgi intermediate compartment 32 kDa protein) (ERGIC-32)	290	32592	45.9	13	2	207, 233	28714690	0	0	0	0	3	0	3
P60842	EIF4A1 DDX2A EIF4A	EIF4A1	Eukaryotic initiation factor 4A-I (eIF-4A-I) (eIF4A-I) (EC 3.6.4.13) (ATP-dependent RNA helicase eIF4A-1)	406	46154	446	12	2	70, 197	19741252	9	0	0	0	10	0	17
O00471	EXOC5 SEC10 SEC10L1	EXOC5	Exocyst complex component 5 (Exocyst complex component Sec10) (hSec10)	708	81853	5.56	24	2	136, 189	28714690	0	0	0	0	6	0	0
Q9Y5B9	SUPT16H FACT140 FACTP140	SUPT16H	FACT complex subunit SPT16 (Chromatin-specific transcription elongation factor 140 kDa subunit) (FACT 140 kDa subunit) (FACTp140) (Facilitates chromatin transcription complex subunit SPT16) (hSPT16)	1047	119914	56.9	35	2	893, 1006	28714690	9	5	0	0	33	0	22
Q9BZK7	TBL1XR1 IRA1 TBLR1	TBL1XR1	F-box-like/WD repeat-containing protein TBL1XR1 (Nuclear receptor corepressor/HDAC3 complex subunit TBLR1) (TBL1-related protein 1) (Transducin beta-like 1X-related protein 1)	514	55595	25	9	2	13, 456	19741252;28714690	3	0	0	0	6	1	3
P04150	NR3C1 GRL	NR3C1	Glucocorticoid receptor (GR) (Nuclear receptor subfamily 3 group C member 1)	777	85659	8.94	22	2	660, 663	2960354	5	0	0	0	29	2	3
O94925	GLS GLS1 KIAA0838	GLS	Glutaminase kidney isoform, mitochondrial (GLS) (EC 3.5.1.2) (K-glutaminase) (L-glutamine amidohydrolase) [Cleaved into: Glutaminase kidney isoform, mitochondrial 68 kDa chain; Glutaminase kidney isoform, mitochondrial 65 kDa chain]	669	73461	50.7	17	2	293, 304	28714690	4	0	0	0	5	0	2
P00390	GSR GLUR GRD1	GSR	Glutathione reductase, mitochondrial (GR) (GRase) (EC 1.8.1.7)	522	56257	118	13	2	150, 158	19741252;9005440;11705998	7	0	0	0	15	0	12
P78417	GSTO1 GSTTLP28	GSTO1	Glutathione S-transferase omega-1 (GSTO-1) (EC 2.5.1.18) (Glutathione S-transferase omega 1-1) (GSTO 1-1) (Glutathione-dependent dehydroascorbate reductase) (EC 1.8.5.1) (Monomethylarsonic acid reductase) (MMA(V) reductase) (EC 1.20.4.2) (S-(Phenacyl)glutathione reductase) (SPG-R)	241	27566	385	9	2	82, 108	19741252	9	0	1	0	11	0	6
P62993	GRB2 ASH	GRB2	Growth factor receptor-bound protein 2 (Adapter protein GRB2) (Protein Ash) (SH2/SH3 adapter GRB2)	217	25206	148	7	2	118, 209	19741252;28714690	5	0	0	0	9	0	6
P50148	GNAQ GAQ	GNAQ	Guanine nucleotide-binding protein G(q) subunit alpha (Guanine nucleotide-binding protein alpha-q)	359	42142	64.9	18	2	159, 160	28714690	1	0	0	0	4	0	3
P63092	GNAS GNAS1 GSP	GNAS	Guanine nucleotide-binding protein G(s) subunit alpha isoforms short (Adenylate cyclase-stimulating G alpha protein)	394	45665	0	14	2	318, 339	28714690	0	0	0	0	11	0	18
P29992	GNA11 GA11	GNA11	Guanine nucleotide-binding protein subunit alpha-11 (G alpha-11) (G-protein subunit alpha-11) (Guanine nucleotide-binding protein G(y) subunit alpha)	359	42123	19.7	17	2	159, 160	28714690	0	0	0	0	4	0	7
P0DMV8/P0DMV9	HSPA1A HSP72 HSPA1 HSX70/ HSPA1B HSP72	HSPA1A/HSPA1B	Heat shock 70 kDa protein 1A (Heat shock 70 kDa protein 1) (HSP70-1) (HSP70.1)/Heat shock 70 kDa protein 1B (Heat shock 70 kDa protein 2) (HSP70-2) (HSP70.2)	641	70052	1269	15/15	2	371, 545	14684358	0	0	0	0	0	0	0
P02790	HPX	HPX	Hemopexin (Beta-1B-glycoprotein)	462	51676	5601	16	2	227, 335	19741252;28596380	1	0	0	0	2	0	0
Q99729	HNRNPAB ABBP1 HNRPAB	HNRNPAB	Heterogeneous nuclear ribonucleoprotein A/B (hnRNP A/B) (APOBEC1-binding protein 1) (ABBP-1)	332	36225	532	21	2	235, 240	28714690	3	4	0	0	8	0	10
O14979	HNRNPDL HNRPDL JKTBP	HNRNPDL	Heterogeneous nuclear ribonucleoprotein D-like (hnRNP D-like) (hnRNP DL) (AU-rich element RNA-binding factor) (JKT41-binding protein) (Protein laAUF1)	420	46438	193	24	2	167, 295	19741252; 28714690	3	4	0	0	19	0	11
P52597	HNRNPF HNRPF	HNRNPF	Heterogeneous nuclear ribonucleoprotein F (hnRNP F) (Nucleolin-like protein mcs94-1) [Cleaved into: Heterogeneous nuclear ribonucleoprotein F, N-terminally processed]	415	45672	389	22	2	47, 276	28714690	3	2	0	0	31	1	10
O60506	SYNCRIP HNRPQ NSAP1	SYNCRIP	Heterogeneous nuclear ribonucleoprotein Q (hnRNP Q) (Glycine- and tyrosine-rich RNA-binding protein) (GRY-RBP) (NS1-associated protein 1) (Synaptotagmin-binding, cytoplasmic RNA-interacting protein)	623	69603	216	36	2	205, 373	19741252;28714690	9	11	0	0	28	0	24
Q1KMD3	HNRNPUL2 HNRPUL2	HNRNPUL2	Heterogeneous nuclear ribonucleoprotein U-like protein 2 (Scaffold-attachment factor A2) (SAF-A2)	747	85105	122	37	2	264, 481	28714690	8	10	0	0	33	0	9
P07910	HNRNPC HNRPC	HNRNPC	Heterogeneous nuclear ribonucleoproteins C1/C2 (hnRNP C1/C2)	306	33670	1575	8	2	57, 139	19741252;28714690	6	2	0	0	34	1	20
O60814	H2BC12 H2BFT HIRIP1 HIST1H2BK	H2BC12	Histone H2B type 1-K (H2B K) (HIRA-interacting protein 1)	126	13890	1606	5	2	38, 41, 43	28714690	16	1	0	0	20	0	10
P01889	HLA-B	HLA-B	HLA class I histocompatibility antigen, B alpha chain	362	40460	285	16	2	31, 33	28714690	0	0	0	0	5	0	7
P50502	ST13 AAG2 FAM10A1 HIP SNC6	ST13	Hsc70-interacting protein (Hip) (Aging-associated protein 2) (Progesterone receptor-associated p48 protein) (Protein FAM10A1) (Putative tumor suppressor ST13) (Renal carcinoma antigen NY-REN-33) (Suppression of tumorigenicity 13 protein)	369	41332	228	6	2	185, 213	15555551;19741252	2	0	0	0	9	0	18
P01857	IGHG1	IGHG1	Immunoglobulin heavy constant gamma 1 (Ig gamma-1 chain C region) (Ig gamma-1 chain C region EU) (Ig gamma-1 chain C region KOL) (Ig gamma-1 chain C region NIE)	330	36106	0	12	2	161, 202	2784672;30268931	0	0	0	0	3	0	0
P01764	IGHV3-23	IGHV3-23	Immunoglobulin heavy variable 3-23 (Ig heavy chain V-III region LAY) (Ig heavy chain V-III region POM) (Ig heavy chain V-III region TEI) (Ig heavy chain V-III region TIL) (Ig heavy chain V-III region TUR) (Ig heavy chain V-III region VH26) (Ig heavy chain V-III region WAS) (Ig heavy chain V-III region ZAP)	117	12582	0	6	2	79, 99	30268931	0	0	0	0	0	0	0
Q15181	PPA1 IOPPP PP	PPA1	Inorganic pyrophosphatase (EC 3.6.1.1) (Pyrophosphate phospho-hydrolase) (PPase)	289	32660	262	10	2	17, 169	18756022	11	0	0	0	15	0	5
P23229	ITGA6	ITGA6	Integrin alpha-6 (CD49 antigen-like family member F) (VLA-6) (CD antigen CD49f) [Cleaved into: Integrin alpha-6 heavy chain; Integrin alpha-6 light chain; Processed integrin alpha-6 (Alpha6p)]	1130	126606	45.2	41	2	1086, 1110	28714690	1	0	0	0	25	0	5
P41252	IARS1 IARS	IARS1	Isoleucine--tRNA ligase, cytoplasmic (EC 6.1.1.5) (Isoleucyl-tRNA synthetase) (IRS) (IleRS)	1262	144498	123	52	2	409, 869	19741252;28714690	5	0	0	0	24	0	17
P07942	LAMB1	LAMB1	Laminin subunit beta-1 (Laminin B1 chain) (Laminin-1 subunit beta) (Laminin-10 subunit beta) (Laminin-12 subunit beta) (Laminin-2 subunit beta) (Laminin-6 subunit beta) (Laminin-8 subunit beta)	1786	198038	15.6	56	2	194, 1324	28714690	0	0	0	1	10	0	3
P42704	LRPPRC LRP130	LRPPRC	Leucine-rich PPR motif-containing protein, mitochondrial (130 kDa leucine-rich protein) (LRP 130) (GP130)	1394	157905	193	48	2	1321, 1365	19741252;28714690	16	0	0	0	22	0	8
Q9UPQ0	LIMCH1 KIAA1102	LIMCH1	LIM and calponin homology domains-containing protein 1	1083	121867	24.2	18	2	817, 818	28714690	0	0	0	0	11	0	0
P07195	LDHB	LDHB	L-lactate dehydrogenase B chain (LDH-B) (EC 1.1.1.27) (LDH heart subunit) (LDH-H) (Renal carcinoma antigen NY-REN-46)	334	36638	1835	7	2	84, 240	19741252;7092806	10	0	0	0	18	0	16
P36776	LONP1 PRSS15	LONP1	Lon protease homolog, mitochondrial (EC 3.4.21.53) (LONHs) (Lon protease-like protein) (LONP) (Mitochondrial ATP-dependent protease Lon) (Serine protease 15)	959	106489	104	24	2	394, 473	19741252;28714690	3	0	0	0	7	0	0
P05455	SSB	SSB	Lupus La protein (La autoantigen) (La ribonucleoprotein) (Sjoegren syndrome type B antigen) (SS-B)	408	46837	338	6	2	175, 188	28714690	13	0	0	0	15	1	17
Q6UWP7	LCLAT1 AGPAT8 ALCAT1 LYCAT UNQ1849/PRO3579	LCLAT1	Lysocardiolipin acyltransferase 1 (EC 2.3.1.-) (1-acylglycerol-3-phosphate O-acyltransferase 8) (1-AGP acyltransferase 8) (1-AGPAT 8) (EC 2.3.1.51) (Acyl-CoA:lysocardiolipin acyltransferase 1)	414	48920	5.45	19	2	227, 288	28714690	2	2	0	0	1	0	3
P42785	PRCP PCP	PRCP	Lysosomal Pro-X carboxypeptidase (EC 3.4.16.2) (Angiotensinase C) (Lysosomal carboxypeptidase C) (Proline carboxypeptidase) (Prolylcarboxypeptidase) (PRCP)	496	55800	22.1	18	2	124, 125	28714690	0	0	0	1	1	0	3
O15173	PGRMC2 DG6 PMBP	PGRMC2	Membrane-associated progesterone receptor component 2 (Progesterone membrane-binding protein) (Steroid receptor protein DG6)	223	23818	129	8	2	137, 143	28714690	1	0	0	0	10	0	5
P01033	TIMP1 CLGI TIMP	TIMP1	Metalloproteinase inhibitor 1 (Erythroid-potentiating activity) (EPA) (Fibroblast collagenase inhibitor) (Collagenase inhibitor) (Tissue inhibitor of metalloproteinases 1) (TIMP-1)	207	23171	104	6	2	58, 143	30268931	0	0	0	0	0	0	3
Q16891	IMMT HMP MIC60 MINOS2 PIG4 PIG52	IMMT	MICOS complex subunit MIC60 (Cell proliferation-inducing gene 4/52 protein) (Mitochondrial inner membrane protein) (Mitofilin) (p87/89)	758	83678	178	15	2	33, 358	19741252;28714690	7	0	0	0	35	0	7
O43615	TIMM44 MIMT44 TIM44	TIMM44	Mitochondrial import inner membrane translocase subunit TIM44	452	51356	36.7	10	2	201, 265	19741252;28714690	2	0	0	0	8	0	6
O94826	TOMM70 KIAA0719 TOM70 TOMM70A	TOMM70	Mitochondrial import receptor subunit TOM70 (Mitochondrial precursor proteins import receptor) (Translocase of outer membrane 70 kDa subunit) (Translocase of outer mitochondrial membrane protein 70)	608	67455	63.8	24	2	156, 327	28714690	6	1	0	0	12	0	22
Q8N4Q1	CHCHD4 MIA40	CHCHD4	Mitochondrial intermembrane space import and assembly protein 40 (Coiled-coil-helix-coiled-coil-helix domain-containing protein 4)	142	15996	19.7	5	2	101, 105	28714690	0	0	0	0	1	0	0
Q16539/ Q16539-2	MAPK14 CSBP CSBP1 CSBP2 CSPB1 MXI2 SAPK2A	MAPK14	Mitogen-activated protein kinase 14 (MAP kinase 14) (MAPK 14) (EC 2.7.11.24) (Cytokine suppressive anti-inflammatory drug-binding protein) (CSAID-binding protein) (CSBP) (MAP kinase MXI2) (MAX-interacting protein 2) (Mitogen-activated protein kinase p38 alpha) (MAP kinase p38 alpha) (Stress-activated protein kinase 2a) (SAPK2a)	360	41293	43.4	15/16	2	132, 258	16878296;31196894	0	0	0	0	0	0	0
O43684	BUB3	BUB3	Mitotic checkpoint protein BUB3	328	37155	147	14	2	169, 207	19741252	2	0	0	0	11	0	7
Q9UKD2	MRTO4 C1orf33 MRT4	MRTO4	mRNA turnover protein 4 homolog (Ribosome assembly factor MRTO4)	239	27560	56.6	8	2	119, 124	28714690	6	0	0	0	12	0	3
P02144	MB	MB	Myoglobin	154	17184	157	2	2	104, 147	20518849;19242934	8	0	0	0	8	0	0
P08590	MYL3	MYL3	Myosin light chain 3 (Cardiac myosin light chain 1) (CMLC1) (Myosin light chain 1, slow-twitch muscle B/ventricular isoform) (MLC1SB) (Ventricular myosin alkali light chain) (Ventricular myosin light chain 1) (VLCl) (Ventricular/slow twitch myosin alkali light chain) (MLC-lV/sb)	195	21932	54.3	3	2	73, 185	20518849	3	0	0	0	9	0	1
P34059	GALNS	GALNS	N-acetylgalactosamine-6-sulfatase (EC 3.1.6.4) (Chondroitinsulfatase) (Chondroitinase) (Galactose-6-sulfate sulfatase) (GalN6S) (N-acetylgalactosamine-6-sulfate sulfatase) (GalNAc6S sulfatase)	522	58026	6.34	16	2	190, 191	28714690	0	0	0	0	2	0	0
Q9UI09	NDUFA12 DAP13	NDUFA12	NADH dehydrogenase [ubiquinone] 1 alpha subcomplex subunit 12 (13 kDa differentiation-associated protein) (Complex I-B17.2) (CI-B17.2) (CIB17.2) (NADH-ubiquinone oxidoreductase subunit B17.2)	145	17114	41.9	8	2	48, 49	28714690	0	0	0	0	2	0	2
Q9Y6M9	NDUFB9 LYRM3 UQOR22	NDUFB9	NADH dehydrogenase [ubiquinone] 1 beta subcomplex subunit 9 (Complex I-B22) (CI-B22) (LYR motif-containing protein 3) (NADH-ubiquinone oxidoreductase B22 subunit)	179	21831	58.6	12	2	39, 97	28714690	1	0	0	0	7	0	5
P49821	NDUFV1 UQOR1	NDUFV1	NADH dehydrogenase [ubiquinone] flavoprotein 1, mitochondrial (EC 7.1.1.2) (Complex I-51kD) (CI-51kD) (NADH dehydrogenase flavoprotein 1) (NADH-ubiquinone oxidoreductase 51 kDa subunit)	464	50817	80.6	10	2	46, 122	28714690	3	1	0	0	4	0	2
Q9BSU3	NAA11 ARD1B ARD2	NAA11	N-alpha-acetyltransferase 11 (EC 2.3.1.255) (N-terminal acetyltransferase complex ARD1 subunit homolog B) (hARD2) (NatA catalytic subunit Naa11)	229	25979	8.14	12	2	137, 138	28714690	2	0	0	0	5	0	3
P25963	NFKBIA IKBA MAD3 NFKBI	NFKBIA	NF-kappa-B inhibitor alpha (I-kappa-B-alpha) (IkB-alpha) (IkappaBalpha) (Major histocompatibility complex enhancer-binding protein MAD3)	317	35609	3.29	8	2	181, 305	19741252	0	0	0	0	11	2	8
P43490	NAMPT PBEF PBEF1	NAMPT	Nicotinamide phosphoribosyltransferase (NAmPRTase) (Nampt) (EC 2.4.2.12) (Pre-B-cell colony-enhancing factor 1) (Pre-B cell-enhancing factor) (Visfatin)	491	55521	193	27	2	108, 175	28714690	3	0	0	0	20	0	15
Q9HCD5	NCOA5 KIAA1637	NCOA5	Nuclear receptor coactivator 5 (NCoA-5) (Coactivator independent of AF-2) (CIA)	579	65536	12.3	18	2	354, 366	28714690	0	0	0	0	33	0	0
Q02818	NUCB1 NUC	NUCB1	Nucleobindin-1 (CALNUC)	461	53879	54.5	8	2	54, 190	28714690	1	0	0	19	11	0	0
Q7Z3B4	NUP54	NUP54	Nucleoporin p54 (54 kDa nucleoporin)	507	55435	41.3	8	2	453, 454	28714690	0	0	0	0	8	0	9
P55209	NAP1L1 NRP	NAP1L1	Nucleosome assembly protein 1-like 1 (NAP-1-related protein) (hNRP)	391	45374	706	10	2	106, 110	28714690	8	0	0	0	18	0	12
Q9NTK5	OLA1 GTPBP9 PRO2455 PTD004	OLA1	Obg-like ATPase 1 (DNA damage-regulated overexpressed in cancer 45) (DOC45) (GTP-binding protein 9)	396	44744	195	11	2	282, 350	28714690	6	1	0	0	5	0	5
Q06830	PRDX1 PAGA PAGB TDPX2	PRDX1	Peroxiredoxin-1 (EC 1.11.1.24) (Natural killer cell-enhancing factor A) (NKEF-A) (Proliferation-associated gene protein) (PAG) (Thioredoxin peroxidase 2) (Thioredoxin-dependent peroxide reductase 2) (Thioredoxin-dependent peroxiredoxin 1)	199	22110	1758	5	2	116, 194	31323313;19741252;28714690	13	0	0	0	15	0	15
P36871	PGM1	PGM1	Phosphoglucomutase-1 (PGM 1) (EC 5.4.2.2) (Glucose phosphomutase 1)	562	61449	131	16	2	428, 430	28714690	4	0	0	0	30	0	4
P00747	PLG	PLG	Plasminogen (EC 3.4.21.7) [Cleaved into: Plasmin heavy chain A; Activation peptide; Angiostatin; Plasmin heavy chain A, short form; Plasmin light chain B]	810	90569	1119	30	2	416, 425	2996892	0	0	0	0	14	0	0
Q9Y2S7	POLDIP2 PDIP38 POLD4 HSPC017	POLDIP2	Polymerase delta-interacting protein 2 (38 kDa DNA polymerase delta interaction protein) (p38)	368	42033	5.52	13	2	77, 90	28714690	0	0	0	0	6	0	1
P26599	PTBP1 PTB	PTBP1	Polypyrimidine tract-binding protein 1 (PTB) (57 kDa RNA-binding protein PPTB-1) (Heterogeneous nuclear ribonucleoprotein I) (hnRNP I)	557	59633	574	10	2	247, 430	19741252	8	0	1	0	22	0	18
Q9NW64	RBM22 ZC3H16 199G4	RBM22	Pre-mRNA-splicing factor RBM22 (RNA-binding motif protein 22) (Zinc finger CCCH domain-containing protein 16)	420	46896	19.6	15	2	202, 203	28714690	1	1	0	0	14	0	2
Q7L014	DDX46 KIAA0801	DDX46	Probable ATP-dependent RNA helicase DDX46 (EC 3.6.4.13) (DEAD box protein 46) (PRP5 homolog)	1031	117362	57.1	25	2	932, 1020	19741252;28714690	12	0	0	0	36	0	6
P07737	PFN1	PFN1	Profilin-1 (Epididymis tissue protein Li 184a) (Profilin I)	140	15054	4371	5	2	60, 129	19741252	6	0	0	0	22	0	8
P13674	P4HA1 P4HA	P4HA1	Prolyl 4-hydroxylase subunit alpha-1 (4-PH alpha-1) (EC 1.14.11.2) (Procollagen-proline,2-oxoglutarate-4-dioxygenase subunit alpha-1)	534	61049	63.6	22	2	247, 250	28714690	1	0	0	0	4	0	0
P25787	PSMA2 HC3 PSC3	PSMA2	Proteasome subunit alpha type-2 (Macropain subunit C3) (Multicatalytic endopeptidase complex subunit C3) (Proteasome component C3)	234	25899	264	14	2	178, 229	16777052;19741252;28714690	3	0	0	0	14	0	11
P60900	PSMA6 PROS27	PSMA6	Proteasome subunit alpha type-6 (27 kDa prosomal protein) (PROS-27) (p27K) (Macropain iota chain) (Multicatalytic endopeptidase complex iota chain) (Proteasome iota chain)	246	27399	265	10	2	105, 107	28714690	5	0	0	0	15	0	13
P41223	BUD31 EDG2	BUD31	Protein BUD31 homolog (Protein EDG-2) (Protein G10 homolog)	144	17000	61.4	6	2	59, 65	28714690	1	0	0	0	2	0	6
P49257	LMAN1 ERGIC53 F5F8D	LMAN1	Protein ERGIC-53 (ER-Golgi intermediate compartment 53 kDa protein) (Gp58) (Intracellular mannose-specific lectin MR60) (Lectin mannose-binding 1)	510	57549	143	13	2	289, 362	28714690	0	0	0	5	3	0	3
O75323	NIPSNAP2 GBAS	NIPSNAP2	Protein NipSnap homolog 2 (NipSnap2) (Glioblastoma-amplified sequence)	286	33743	54.5	13	2	130, 134	28714690	2	1	0	0	7	0	1
O14974	PPP1R12A	PPP1R12A	Protein phosphatase 1 regulatory subunit 12A	1030	115281	58.2	24	2	890, 901	28714690	6	2	0	0	115	0	2
Q01105	SET	SET	Protein SET (HLA-DR-associated protein II) (Inhibitor of granzyme A-activated DNase) (IGAAD) (PHAPII) (Phosphatase 2A inhibitor I2PP2A) (I-2PP2A) (Template-activating factor I) (TAF-I)	290	33489	628	7	2	140, 146	28714690	9	0	0	0	10	0	8
Q96A73	KIAA1191 P33MONOX	KIAA1191	Putative monooxygenase p33MONOX (EC 1.-.-.-) (Brain-derived rescue factor p60MONOX) (Flavin monooxygenase motif-containing protein of 33 kDa)	305	33247	2.39	7	2	234, 244	28714690	0	0	0	0	15	0	0
P50395	GDI2 RABGDIB	GDI2	Rab GDP dissociation inhibitor beta (Rab GDI beta) (Guanosine diphosphate dissociation inhibitor 2) (GDI-2)	445	50663	496	26	2	111, 229	19741252;17497906	9	1	0	0	28	0	14
Q15293	RCN1 RCN	RCN1	Reticulocalbin-1	331	38890	102	11	2	115, 278	28714690	3	2	0	0	13	0	6
Q9HBH5	RDH14 PAN2 SDR7C4 UNQ529/PRO1072	RDH14	Retinol dehydrogenase 14 (EC 1.1.1.300) (Alcohol dehydrogenase PAN2) (Short chain dehydrogenase/reductase family 7C member 4)	336	36865	8.32	7	2	197, 302	28714690	0	0	0	0	5	0	0
O43159	RRP8 KIAA0409 NML hucep-1	RRP8	Ribosomal RNA-processing protein 8 (EC 2.1.1.-) (Cerebral protein 1) (Nucleomethylin)	456	50715	8.51	4	2	253, 259	28714690	1	0	0	0	20	0	0
P31153	MAT2A AMS2 MATA2	MAT2A	S-adenosylmethionine synthase isoform type-2 (AdoMet synthase 2) (EC 2.5.1.6) (Methionine adenosyltransferase 2) (MAT 2) (Methionine adenosyltransferase II) (MAT-II)	395	43661	132	15	2	235, 242	28714690	2	0	0	0	10	0	11
P83111	LACTB MRPL56 UNQ843/PRO1781	LACTB	Serine beta-lactamase-like protein LACTB, mitochondrial (EC 3.4.-.-)	547	60694	21.4	22	2	343, 346	28714690	6	1	0	0	12	0	0
O75494	SRSF10 FUSIP1 FUSIP2 SFRS13A TASR	SRSF10	Serine/arginine-rich splicing factor 10 (40 kDa SR-repressor protein) (SRrp40) (FUS-interacting serine-arginine-rich protein 1) (Splicing factor SRp38) (Splicing factor, arginine/serine-rich 13A) (TLS-associated protein with Ser-Arg repeats) (TASR) (TLS-associated protein with SR repeats) (TLS-associated serine-arginine protein) (TLS-associated SR protein)	262	31301	168	15	2	4, 33	28714690	1	0	0	0	36	0	0
P67775	PPP2CA	PPP2CA	Serine/threonine-protein phosphatase 2A catalytic subunit alpha isoform (PP2A-alpha) (EC 3.1.3.16) (Replication protein C) (RP-C)	309	35594	64.6	16	2	284, 265	20100830;30521379;33000885	2	1	0	0	9	0	9
P36873	PPP1CC	PPP1CC	Serine/threonine-protein phosphatase PP1-gamma catalytic subunit (PP-1G) (EC 3.1.3.16) (Protein phosphatase 1C catalytic subunit)	323	36984	173	12	2	114, 255	28714690	3	0	0	0	8	0	12
P02787	TF PRO1400	TF	Serotransferrin (Transferrin) (Beta-1 metal-binding globulin) (Siderophilin)	698	77050	4160	26	2	336, 534	20676907;19741252	4	0	0	0	25	0	0
P50454	SERPINH1 CBP1 CBP2 HSP47 SERPINH2 PIG14	SERPINH1	Serpin H1 (47 kDa heat shock protein) (Arsenic-transactivated protein 3) (AsTP3) (Cell proliferation-inducing gene 14 protein) (Collagen-binding protein) (Colligin) (Rheumatoid arthritis-related antigen RA-A47)	418	46441	400	10	2	135, 383	28714690	0	0	0	0	15	0	9
P10768	ESD	ESD	S-formylglutathione hydrolase (FGH) (EC 3.1.2.12) (Esterase D) (Methylumbelliferyl-acetate deacetylase) (EC 3.1.1.56)	282	31463	149	15	2	202, 211	19741252	6	0	0	0	9	0	7
Q9H9B4	SFXN1	SFXN1	Sideroflexin-1	322	35619	112	7	2	73, 75	28714690	0	0	0	0	3	0	6
Q9UHB9	SRP68	SRP68	Signal recognition particle subunit SRP68 (SRP68) (Signal recognition particle 68 kDa protein)	627	70730	55.6	20	2	364, 492	30268931;28714690	3	0	0	0	15	0	17
Q13573	SNW1 SKIIP SKIP	SNW1	SNW domain-containing protein 1 (Nuclear protein SkiP) (Nuclear receptor coactivator NCoA-62) (Ski-interacting protein)	536	61494	39.4	15	2	116, 448	19741252;28714690	7	1	0	0	31	0	0
O95470	SGPL1 KIAA1252	SGPL1	Sphingosine-1-phosphate lyase 1 (S1PL) (SP-lyase 1) (SPL 1) (hSPL) (EC 4.1.2.27) (Sphingosine-1-phosphate aldolase)	568	63524	8.8	23	2	356, 366	16777052	1	0	0	0	9	0	9
Q15459	SF3A1 SAP114	SF3A1	Splicing factor 3A subunit 1 (SF3a120) (Spliceosome-associated protein 114) (SAP 114)	793	88886	104	16	2	44, 456	19741252	8	0	0	0	22	0	14
Q15428	SF3A2 SAP62	SF3A2	Splicing factor 3A subunit 2 (SF3a66) (Spliceosome-associated protein 62) (SAP 62)	464	49256	64.6	8	2	54, 155	19741252	3	0	0	0	5	0	4
Q13435	SF3B2 SAP145	SF3B2	Splicing factor 3B subunit 2 (Pre-mRNA-splicing factor SF3b 145 kDa subunit) (SF3b145) (Spliceosome-associated protein 145) (SAP 145)	895	100228	115	15	2	639, 645	28714690	3	9	0	0	45	0	16
Q14247	CTTN EMS1	CTTN	Src substrate cortactin (Amplaxin) (Oncogene EMS1)	550	61586	128	28	2	538, 545	28714690	15	1	0	0	66	0	10
P22307	SCP2	SCP2	Sterol carrier protein 2 (SCP-2) (Acetyl-CoA C-myristoyltransferase) (EC 2.3.1.155) (Non-specific lipid-transfer protein) (NSL-TP) (Propanoyl-CoA C-acyltransferase) (EC 2.3.1.176) (SCP-2/3-oxoacyl-CoA thiolase) (SCP-2/thiolase) (EC 2.3.1.16) (SCP-chi) (SCPX) (Sterol carrier protein X) (SCP-X)	547	58994	78.6	14	2	151, 165	28714690	9	0	0	0	13	0	7
Q14683	SMC1A DXS423E KIAA0178 SB1.8 SMC1 SMC1L1	SMC1A	Structural maintenance of chromosomes protein 1A (SMC protein 1A) (SMC-1-alpha) (SMC-1A) (Sb1.8)	1233	143233	47.9	30	2	105, 575	19741252	9	5	0	0	32	0	23
P55809	OXCT1 OXCT SCOT	OXCT1	Succinyl-CoA:3-ketoacid coenzyme A transferase 1, mitochondrial (SCOT) (EC 2.8.3.5) (3-oxoacid CoA-transferase 1) (Somatic-type succinyl-CoA:3-oxoacid CoA-transferase) (SCOT-s) (Succinyl-CoA:3-oxoacid CoA transferase)	520	56158	121	12	2	43, 115	23423173	10	0	0	0	11	0	0
P0DMN0	SULT1A4	SULT1A4	Sulfotransferase 1A4 (ST1A4) (EC 2.8.2.1) (Aryl sulfotransferase 1A3/1A4) (Sulfotransferase 1A3/1A4)	295	34196	19	14	2	23, 46	28714690	0	0	0	0	1	0	0
Q8N3V7	SYNPO KIAA1029	SYNPO	Synaptopodin	929	99463	9.68	15	2	738, 765	28714690	0	0	1	0	48	0	0
P50991	CCT4 CCTD SRB	CCT4	T-complex protein 1 subunit delta (TCP-1-delta) (CCT-delta) (Stimulator of TAR RNA-binding)	539	57924	506	6	2	269, 282	19741252	8	1	0	0	22	0	13
Q99832	CCT7 CCTH NIP7-1	CCT7	T-complex protein 1 subunit eta (TCP-1-eta) (CCT-eta) (HIV-1 Nef-interacting protein) [Cleaved into: T-complex protein 1 subunit eta, N-terminally processed]	543	59367	339	11	2	222, 358	19741252;28714690	8	5	0	0	19	0	25
P49368	CCT3 CCTG TRIC5	CCT3	T-complex protein 1 subunit gamma (TCP-1-gamma) (CCT-gamma) (hTRiC5)	545	60534	587	9	2	247, 359	19741252	9	0	0	0	26	0	22
P50990	CCT8 C21orf112 CCTQ KIAA0002	CCT8	T-complex protein 1 subunit theta (TCP-1-theta) (CCT-theta) (Chaperonin containing T-complex polypeptide 1 subunit 8) (Renal carcinoma antigen NY-REN-15)	548	59621	606	13	2	304, 468	19741252	13	0	0	0	27	0	23
O95881	TXNDC12 TLP19 UNQ713/PRO1376	TXNDC12	Thioredoxin domain-containing protein 12 (EC 1.8.4.2) (Endoplasmic reticulum resident protein 18) (ER protein 18) (ERp18) (Endoplasmic reticulum resident protein 19) (ER protein 19) (ERp19) (Thioredoxin-like protein p19) (hTLP19)	172	19206	58.3	4	2	139, 141	28714690	1	0	0	0	2	0	0
Q8NBS9	TXNDC5 TLP46 UNQ364/PRO700	TXNDC5	Thioredoxin domain-containing protein 5 (EC 1.8.4.-) (EC 5.3.4.1) (Endoplasmic reticulum resident protein 46) (ER protein 46) (ERp46) (Thioredoxin-like protein p46)	432	47629	61.7	13	2	262, 396	28714690	1	1	0	1	4	0	9
P30048	PRDX3 AOP1	PRDX3	Thioredoxin-dependent peroxide reductase, mitochondrial (EC 1.11.1.24) (Antioxidant protein 1) (AOP-1) (HBC189) (Peroxiredoxin III) (Prx-III) (Peroxiredoxin-3) (Protein MER5 homolog) (Thioredoxin-dependent peroxiredoxin 3)	256	27693	448	6	2	172, 221	28714690	5	0	0	0	5	0	4
Q9Y320	TMX2 TXNDC14 CGI-31 My009 PIG26 PSEC0045 UNQ237/PRO270	TMX2	Thioredoxin-related transmembrane protein 2 (Cell proliferation-inducing gene 26 protein) (Thioredoxin domain-containing protein 14)	296	34038	11.3	12	2	140, 199	28714690	1	0	0	0	13	0	6
P26639	TARS1 TARS	TARS1	Threonine--tRNA ligase 1, cytoplasmic (EC 6.1.1.3) (Threonyl-tRNA synthetase) (ThrRS) (Threonyl-tRNA synthetase 1)	723	83435	166	26	2	252, 298	19741252	6	0	0	0	23	0	21
Q5JTV8	TOR1AIP1 LAP1	TOR1AIP1	Torsin-1A-interacting protein 1 (Lamin-associated protein 1B) (LAP1B)	583	66248	59.7	14	2	203, 495	19741252;28714690	0	0	0	0	50	0	7
P23193	TCEA1 GTF2S TFIIS	TCEA1	Transcription elongation factor A protein 1 (Transcription elongation factor S-II protein 1) (Transcription elongation factor TFIIS.o)	301	33970	113	5	2	126, 273	19741252	1	0	0	0	21	0	4
Q04206	RELA NFKB3	RELA	Transcription factor p65 (Nuclear factor NF-kappa-B p65 subunit) (Nuclear factor of kappa light polypeptide gene enhancer in B-cells 3)	551	60219	28.8	12	2	66, 152	15657065	7	6	3	0	19	0	9
Q13263	TRIM28 KAP1 RNF96 TIF1B	TRIM28	Transcription intermediary factor 1-beta (TIF1-beta) (E3 SUMO-protein ligase TRIM28) (EC 2.3.2.27) (KRAB-associated protein 1) (KAP-1) (KRAB-interacting protein 1) (KRIP-1) (Nuclear corepressor KAP-1) (RING finger protein 96) (RING-type E3 ubiquitin transferase TIF1-beta) (Tripartite motif-containing protein 28)	835	88550	317	10	2	242, 517	19741252	10	0	0	0	61	4	30
Q96QR8	PURB	PURB	Transcriptional activator protein Pur-beta (Purine-rich element-binding protein B)	312	33241	42.8	10	2	254, 275	19741252;28714690	1	1	0	0	11	0	1
P46100	ATRX RAD54L XH2	ATRX	Transcriptional regulator ATRX (EC 3.6.4.12) (ATP-dependent helicase ATRX) (X-linked helicase II) (X-linked nuclear protein) (XNP) (Znf-HX)	2492	282587	7.48	52	2	203, 204	28714690	14	2	0	0	161	0	11
P49711	CTCF	CTCF	Transcriptional repressor CTCF (11-zinc finger protein) (CCCTC-binding factor) (CTCFL paralog)	727	82785	12.2	18	2	471, 545	28714690	1	0	0	0	32	2	1
Q13595	TRA2A	TRA2A	Transformer-2 protein homolog alpha (TRA-2 alpha) (TRA2-alpha) (Transformer-2 protein homolog A)	282	32689	53.7	22	2	142, 152	28714690	0	1	0	0	55	0	2
Q9NUM4	TMEM106B	TMEM106B	Transmembrane protein 106B	274	31127	5.99	18	2	248, 250	28714690	0	0	0	0	9	0	2
P40939	HADHA HADH	HADHA	Trifunctional enzyme subunit alpha, mitochondrial (78 kDa gastrin-binding protein) (Monolysocardiolipin acyltransferase) (EC 2.3.1.-) (TP-alpha) [Includes: Long-chain enoyl-CoA hydratase (EC 4.2.1.17); Long chain 3-hydroxyacyl-CoA dehydrogenase (EC 1.1.1.211)]	763	83000	350	18	2	320, 736	28714690	31	0	0	0	19	0	3
Q9NYL9	TMOD3	TMOD3	Tropomodulin-3	352	39595	91.6	5	2	12, 320	28714690	1	1	0	0	8	0	5
P68366	TUBA4A TUBA1	TUBA4A	Tubulin alpha-4A chain (EC 3.6.5.-) (Alpha-tubulin 1) (Testis-specific alpha-tubulin) (Tubulin H2-alpha) (Tubulin alpha-1 chain)	448	49924	959	19	2	161, 357	14684358	10	2	0	0	48	0	17
P15374	UCHL3	UCHL3	Ubiquitin carboxyl-terminal hydrolase isozyme L3 (UCH-L3) (EC 3.4.19.12) (Ubiquitin thioesterase L3)	230	26183	78.7	6	2	137, 141	28714690	0	0	0	0	7	0	4
P61088	UBE2N BLU	UBE2N	Ubiquitin-conjugating enzyme E2 N (EC 2.3.2.23) (Bendless-like ubiquitin-conjugating enzyme) (E2 ubiquitin-conjugating enzyme N) (Ubc13) (UbcH13) (Ubiquitin carrier protein N) (Ubiquitin-protein ligase N)	152	17138	326	4	2	34, 76	19741252;28714690	5	0	0	0	4	0	7
P22314	UBA1 A1S9T UBE1	UBA1	Ubiquitin-like modifier-activating enzyme 1 (EC 6.2.1.45) (Protein A1S9) (Ubiquitin-activating enzyme E1)	1058	117849	373	30	2	451, 471	28714690	10	0	0	0	41	0	29
O43795	MYO1B	MYO1B	Unconventional myosin-Ib (MYH-1c) (Myosin I alpha) (MMI-alpha) (MMIa)	1136	131985	29.7	47	2	232, 234	28714690	1	0	0	0	17	1	11
P49748	ACADVL VLCAD	ACADVL	Very long-chain specific acyl-CoA dehydrogenase, mitochondrial (VLCAD) (EC 1.3.8.9)	655	70390	159	10	2	240, 241	28714690	10	0	0	0	7	1	2
Q13936-37	CACNA1C CACH2 CACN2 CACNL1A1 CCHL1A1	CACNA1C	Voltage-dependent L-type calcium channel subunit alpha-1C (Calcium channel, L type, alpha-1 polypeptide, isoform 1, cardiac muscle) (Voltage-gated calcium channel subunit alpha Cav1.2)	2221	248977	0.046	58	2	1837, 2134	17942635	2	0	0	0	21	0	0
Q9Y2W2	WBP11 NPWBP SIPP1 SNP70	WBP11	WW domain-binding protein 11 (WBP-11) (Npw38-binding protein) (NpwBP) (SH3 domain-binding protein SNP70) (Splicing factor that interacts with PQBP-1 and PP1)	641	69998	28.6	9	2	124, 173	19741252	3	2	0	0	24	0	1
Q9UDW3	ZMAT5	ZMAT5	Zinc finger matrin-type protein 5 (U11/U12 small nuclear ribonucleoprotein 20 kDa protein) (U11/U12 snRNP 20 kDa protein) (U11/U12-20K)	170	19971	0.898	4	2	5, 9	28714690	2	0	0	0	0	0	0
Q9NRM2	ZNF277 NRIF4 ZNF277P	ZNF277	Zinc finger protein 277 (Nuclear receptor-interacting factor 4)	450	52788	0.626	15	2	99, 102	30268931	0	0	0	0	1	0	0
P82650	MRPS22 C3orf5 RPMS22 GK002	MRPS22	28S ribosomal protein S22, mitochondrial (MRP-S22) (S22mt) (Mitochondrial small ribosomal subunit protein mS22)	360	41280	46	13	3	156, 163, 267	28714690	4	0	0	0	3	0	6
Q9P015	MRPL15 HSPC145	MRPL15	39S ribosomal protein L15, mitochondrial (L15mt) (MRP-L15) (Mitochondrial large ribosomal subunit protein uL15m)	296	33420	25.1	13	3	81, 240, 242	28714690	0	0	0	0	5	0	3
P15880	RPS2 RPS4	RPS2	40S ribosomal protein S2 (40S ribosomal protein S4) (Protein LLRep3) (Small ribosomal subunit protein uS5)	293	31324	340	7	3	248, 250, 266	19741252;28714690	4	3	0	0	23	0	12
P61247	RPS3A FTE1 MFTL	RPS3A	40S ribosomal protein S3a (Small ribosomal subunit protein eS1) (v-fos transformation effector protein) (Fte-1)	264	29945	817	5	3	133, 155, 205	19741252	8	0	0	0	14	0	13
P08865	RPSA LAMBR LAMR1	RPSA	40S ribosomal protein SA (37 kDa laminin receptor precursor) (37LRP) (37/67 kDa laminin receptor) (LRP/LR) (67 kDa laminin receptor) (67LR) (Colon carcinoma laminin-binding protein) (Laminin receptor 1) (LamR) (Laminin-binding protein precursor p40) (LBP/p40) (Multidrug resistance-associated protein MGr1-Ag) (NEM/1CHD4) (Small ribosomal subunit protein uS2)	295	32854	527	7	3	47, 139, 156	28714690	3	0	0	0	18	0	6
P08195	SLC3A2 MDU1	SLC3A2	4F2 cell-surface antigen heavy chain (4F2hc) (4F2 heavy chain antigen) (Lymphocyte activation antigen 4F2 large subunit) (Solute carrier family 3 member 2) (CD antigen CD98)	630	67994	198	9	3	225, 312, 553	28714690	0	0	0	0	24	0	17
P61254	RPL26	RPL26	60S ribosomal protein L26 (Large ribosomal subunit protein uL24)	145	17258	541	6	3	78, 81, 135	28714690	7	0	0	0	8	0	10
Q99798	ACO2	ACO2	Aconitate hydratase, mitochondrial (Aconitase) (EC 4.2.1.3) (Citrate hydro-lyase)	780	85425	194	23	3	151, 390, 472	14684358;16142896;21156839	15	0	0	0	15	0	1
P61158	ACTR3 ARP3	ACTR3	Actin-related protein 3 (Actin-like protein 3)	418	47371	491	18	3	16, 231, 233	19741252;28714690	5	0	0	0	16	0	17
P05141	SLC25A5 AAC2 ANT2	SLC25A5	ADP/ATP translocase 2 (ADP,ATP carrier protein 2) (ADP,ATP carrier protein, fibroblast isoform) (Adenine nucleotide translocator 2) (ANT 2) (Solute carrier family 25 member 5) [Cleaved into: ADP/ATP translocase 2, N-terminally processed]	298	32852	378	14	3	81, 95, 195	19741252;28714690	15	2	0	0	18	0	16
O95831	AIFM1 AIF PDCD8	AIFM1	Apoptosis-inducing factor 1, mitochondrial (EC 1.6.99.-) (Programmed cell death protein 8)	613	66901	134	13	3	170, 253, 347	28714690	4	0	0	0	24	0	4
Q96IX5	ATP5MK ATP5MD DAPIT HCVFTP2 USMG5 PD04912	ATP5MK	ATP synthase membrane subunit K, mitochondrial (ATP synthase membrane subunit DAPIT, mitochondrial) (Diabetes-associated protein in insulin-sensitive tissues) (HCV F-transactivated protein 2) (Up-regulated during skeletal muscle growth protein 5)	58	6458	83.1	5	3	10, 18, 22	19741252;28714690	0	0	0	0	4	0	1
O75947	ATP5PD ATP5H My032	ATP5PD	ATP synthase subunit d, mitochondrial (ATPase subunit d) (ATP synthase peripheral stalk subunit d)	161	18491	275	6	3	57, 86, 115	12857734;17514685;28714690	15	0	0	0	7	0	4
Q92887	ABCC2 CMOAT CMOAT1 CMRP MRP2	ABCC2	ATP-binding cassette sub-family C member 2 (EC 7.6.2.-) (EC 7.6.2.2) (EC 7.6.2.3) (Canalicular multidrug resistance protein) (Canalicular multispecific organic anion transporter 1) (Multidrug resistance-associated protein 2)	1545	174207	0.455	39	3	514, 616, 1309	28714690	6	0	0	0	16	0	13
O15438	ABCC3 CMOAT2 MLP2 MRP3	ABCC3	ATP-binding cassette sub-family C member 3 (EC 7.6.2.-) (EC 7.6.2.2) (EC 7.6.2.3) (Canalicular multispecific organic anion transporter 2) (Multi-specific organic anion transporter D) (MOAT-D) (Multidrug resistance-associated protein 3)	1527	169343	1.41	43	3	962, 978, 1490	15695394;18922976	0	0	0	0	12	0	9
Q9NYF8	BCLAF1 BTF KIAA0164	BCLAF1	Bcl-2-associated transcription factor 1 (Btf) (BCLAF1 and THRAP3 family member 1)	920	106122	179	32	3	322, 846, 858	19741252;28714690	10	10	0	0	129	1	7
P02749	APOH B2G1	APOH	Beta-2-glycoprotein 1 (APC inhibitor) (Activated protein C-binding protein) (Anticardiolipin cofactor) (Apolipoprotein H) (Apo-H) (Beta-2-glycoprotein I) (B2GPI) (Beta(2)GPI)	345	38298	2705	14	3	218, 275, 309	34098405	0	0	0	0	1	0	0
P56945	BCAR1 CAS CASS1 CRKAS	BCAR1	Breast cancer anti-estrogen resistance protein 1 (CRK-associated substrate) (Cas scaffolding protein family member 1) (p130cas)	870	93372	10.8	28	3	12, 192, 327	10401986	1	0	0	0	47	0	1
P11717	IGF2R MPRI	IGF2R	Cation-independent mannose-6-phosphate receptor (CI Man-6-P receptor) (CI-MPR) (M6PR) (300 kDa mannose 6-phosphate receptor) (MPR 300) (Insulin-like growth factor 2 receptor) (Insulin-like growth factor II receptor) (IGF-II receptor) (M6P/IGF2 receptor) (M6P/IGF2R) (CD antigen CD222)	2491	274375	15.9	97	3	1387, 1455, 1583	28714690	1	0	0	0	35	0	2
Q9ULV4	CORO1C CRN2 CRNN4	CORO1C	Coronin-1C (Coronin-3) (hCRNN4)	474	53249	332	11	3	292, 301, 304	28714690	6	0	0	0	10	0	3
P06732	CKM CKMM	CKM	Creatine kinase M-type (EC 2.7.3.2) (Creatine kinase M chain) (Creatine phosphokinase M-type) (CPK-M) (M-CK)	381	43101	61.9	10	3	14, 20, 82	23158365; 12504281;21156839;30268931	6	0	0	0	25	0	0
P08574	CYC1	CYC1	Cytochrome c1, heme protein, mitochondrial (EC 7.1.1.8) (Complex III subunit 4) (Complex III subunit IV) (Cytochrome b-c1 complex subunit 4) (Ubiquinol-cytochrome-c reductase complex cytochrome c1 subunit) (Cytochrome c-1)	325	35422	87.4	14	3	132, 174, 179	12516089;29303599	3	0	0	0	5	0	3
Q13011	ECH1	ECH1	Delta(3,5)-Delta(2,4)-dienoyl-CoA isomerase, mitochondrial (EC 5.3.3.-)	328	35816	174	7	3	149, 186, 281	14684358;28714690	6	0	0	0	13	0	2
Q5QJE6	DNTTIP2 ERBP TDIF2	DNTTIP2	Deoxynucleotidyltransferase terminal-interacting protein 2 (Estrogen receptor-binding protein) (LPTS-interacting protein 2) (LPTS-RP2) (Terminal deoxynucleotidyltransferase-interacting factor 2) (TdIF2) (TdT-interacting factor 2)	756	84469	14.9	13	3	687, 701, 732	28714690	2	0	0	0	66	0	8
P17661	DES	DES	Desmin	470	53536	175	14	3	54, 388, 405	17882015; 21156839;24091796	5	1	0	0	35	0	2
P78527	PRKDC HYRC HYRC1	PRKDC	DNA-dependent protein kinase catalytic subunit (DNA-PK catalytic subunit) (DNA-PKcs) (EC 2.7.11.1) (DNPK1) (p460)	4128	469089	87	118	3	682, 1988, 3475	28714690	30	3	0	0	111	0	145
O75746	SLC25A12 AGC1 ARALAR1	SLC25A12	Electrogenic aspartate/glutamate antiporter SLC25A12, mitochondrial (Araceli hiperlarga) (Aralar) (Aralar1) (Mitochondrial aspartate glutamate carrier 1) (Solute carrier family 25 member 12)	678	74762	36.7	25	3	33, 382, 389	28714690	3	1	0	0	9	0	5
P49411	TUFM	TUFM	Elongation factor Tu, mitochondrial (EF-Tu) (P43)	455	49875	236	10	3	95, 249, 269	28714690	11	0	0	0	8	0	9
P05198	EIF2S1 EIF2A	EIF2S1	Eukaryotic translation initiation factor 2 subunit 1 (Eukaryotic translation initiation factor 2 subunit alpha) (eIF-2-alpha) (eIF-2A) (eIF-2alpha)	315	36112	198	12	3	147, 150, 235	28714690	2	0	0	0	17	0	11
Q15056	EIF4H KIAA0038 WBSCR1 WSCR1	EIF4H	Eukaryotic translation initiation factor 4H (eIF-4H) (Williams-Beuren syndrome chromosomal region 1 protein)	248	27385	232	6	3	12, 86, 101	19741252	2	8	0	0	21	0	3
Q9Y2L6	FRMD4B	FRMD4B	FERM domain-containing protein 4B	1034	118047	1.34	49	3	255, 259, 269	28714690	3	2	0	0	22	0	0
P22830	FECH	FECH	Ferrochelatase, mitochondrial (EC 4.98.1.1) (Heme synthase) (Protoheme ferro-lyase)	423	47862	20.2	14	3	165, 209, 210	28714690	2	0	0	0	5	0	3
O75369	FLNB FLN1L FLN3 TABP TAP	FLNB	Filamin-B (FLN-B) (ABP-278) (ABP-280 homolog) (Actin-binding-like protein) (Beta-filamin) (Filamin homolog 1) (Fh1) (Filamin-3) (Thyroid autoantigen) (Truncated actin-binding protein) (Truncated ABP)	2602	278164	202	89	3	1208, 1497, 2456	28714690	16	1	0	0	143	0	11
Q16595	FXN FRDA X25	FXN	Frataxin, mitochondrial (EC 1.16.3.1) (Friedreich ataxia protein) (Fxn) [Cleaved into: Frataxin intermediate form (i-FXN); Frataxin(56-210) (m56-FXN); Frataxin(78-210) (d-FXN) (m78-FXN); Frataxin mature form (Frataxin(81-210)) (m81-FXN); Extramitochondrial frataxin]	210	23135	13.8	8	3	143, , 175, 205	19853582	1	0	0	0	5	0	1
Q12849	GRSF1	GRSF1	G-rich sequence factor 1 (GRSF-1)	480	53126	30.2	16	3	221, 318, 468	28714690	3	0	3	0	11	0	2
P69905	HBA1; HBA2	HBA1; HBA2	Hemoglobin subunit alpha (Alpha-globin) (Hemoglobin alpha chain) [Cleaved into: Hemopressin]	142	15258	4854	3	3	25, 43, 141	10828987;11735412;18161731; 17497906; 33909420	10	0	3	0	12	0	4
P68871	HBB	HBB	Hemoglobin subunit beta (Beta-globin) (Hemoglobin beta chain) [Cleaved into: LVV-hemorphin-7; Spinorphin]	147	15998	5434	3	3	36, 131, 146	10828987;11735412;18161731;17497906	9	0	3	0	13	0	0
P31942	HNRNPH3 HNRPH3	HNRNPH3	Heterogeneous nuclear ribonucleoprotein H3 (hnRNP H3) (Heterogeneous nuclear ribonucleoprotein 2H9) (hnRNP 2H9)	346	36926	193	23	3	262, 285, 296	28714690	0	8	0	0	30	0	5
Q9BUJ2	HNRNPUL1 E1BAP5 HNRPUL1	HNRNPUL1	Heterogeneous nuclear ribonucleoprotein U-like protein 1 (Adenovirus early region 1B-associated protein 5) (E1B-55 kDa-associated protein 5) (E1B-AP5)	856	95739	122	48	3	390, 450, 729	19741252;28714690	2	10	0	0	22	1	7
Q8MGQ7	HLA-G	HLA-G	HLA-G histocompatibility antigen, class I, G (HLA-G protein) (MHC class I antigen) (MHC class Ib antigen) (Major histocompatibility complex, class I, G)	338	38224	0	14	3	31, 51, 221	18764882;19651177	0	0	0	0	0	0	0
P53701	HCCS CCHL	HCCS	Holocytochrome c-type synthase (EC 4.4.1.17) (Cytochrome c-type heme lyase)	268	30602	14.9	11	3	148, 224, 228	28714690	0	0	0	0	7	0	1
P51610	HCFC1 HCF1 HFC1	HCFC1	Host cell factor 1 (HCF) (HCF-1) (C1 factor) (CFF) (VCAF) (VP16 accessory protein) [Cleaved into: HCF N-terminal chain 1; HCF N-terminal chain 2; HCF N-terminal chain 3; HCF N-terminal chain 4; HCF N-terminal chain 5; HCF N-terminal chain 6; HCF C-terminal chain 1; HCF C-terminal chain 2; HCF C-terminal chain 3; HCF C-terminal chain 4; HCF C-terminal chain 5; HCF C-terminal chain 6]	2035	208732	39.4	25	3	106, 111, 1991	28714690	9	7	31	0	58	0	12
P14902	IDO1 IDO INDO	IDO1	Indoleamine 2,3-dioxygenase 1 (IDO-1) (EC 1.13.11.52) (Indoleamine-pyrrole 2,3-dioxygenase)	403	45326	0.784	12	3	15, 345, 353	31944493 ; 16365430	0	0	0	0	3	0	0
P26006	ITGA3 MSK18	ITGA3	Integrin alpha-3 (CD49 antigen-like family member C) (FRP-2) (Galactoprotein B3) (GAPB3) (VLA-3 subunit alpha) (CD antigen CD49c) [Cleaved into: Integrin alpha-3 heavy chain; Integrin alpha-3 light chain]	1051	116612	9.56	36	3	54, 68, 144	28714690	0	0	0	0	8	0	1
P19525	EIF2AK2 PKR PRKR	EIF2AK2	Interferon-induced, double-stranded RNA-activated protein kinase (EC 2.7.11.1) (Eukaryotic translation initiation factor 2-alpha kinase 2) (eIF-2A protein kinase 2) (Interferon-inducible RNA-dependent protein kinase) (P1/eIF-2A protein kinase) (Protein kinase RNA-activated) (PKR) (Protein kinase R) (Tyrosine-protein kinase EIF2AK2) (EC 2.7.10.2) (p68 kinase)	551	62094	64.8	18	3	27, 454, 465	28714690	0	2	0	0	23	0	14
Q14145	KEAP1 INRF2 KIAA0132 KLHL19	KEAP1	Kelch-like ECH-associated protein 1 (Cytosolic inhibitor of Nrf2) (INrf2) (Kelch-like protein 19)	624	69666	6.18	27	3	473, 491, 537	22946793	1	0	0	0	10	0	6
P20700	LMNB1 LMN2 LMNB	LMNB1	Lamin-B1	586	66408	331	14	3	82, 121, 482	19741252	13	1	0	0	46	1	26
Q14847	LASP1 MLN50	LASP1	LIM and SH3 domain protein 1 (LASP-1) (Metastatic lymph node gene 50 protein) (MLN 50)	261	29717	203	16	3	86, 122, 257	19741252;28714690	9	1	0	0	30	0	7
P00338	LDHA PIG19	LDHA	L-lactate dehydrogenase A chain (LDH-A) (EC 1.1.1.27) (Cell proliferation-inducing gene 19 protein) (LDH muscle subunit) (LDH-M) (Renal carcinoma antigen NY-REN-59)	332	36689	1956	8	3	10, 83, 239	19741252	15	0	0	0	18	0	21
P40926	MDH2	MDH2	Malate dehydrogenase, mitochondrial (EC 1.1.1.37)	338	35503	1044	5	3	56, 80, 161	17497906;18708664; 19741252	18	0	0	0	20	0	8
P43243	MATR3 KIAA0723	MATR3	Matrin-3	847	94623	398	27	3	158, 202, 413	19741252;28714690	20	3	0	0	81	0	18
P27361	MAPK3 ERK1 PRKM3	MAPK3	Mitogen-activated protein kinase 3 (MAP kinase 3) (MAPK 3) (EC 2.7.11.24) (ERT2) (Extracellular signal-regulated kinase 1) (ERK-1) (Insulin-stimulated MAP2 kinase) (MAP kinase isoform p44) (p44-MAPK) (Microtubule-associated protein 2 kinase) (p44-ERK1)	379	43136	68.6	18	3	130, 156, 210	19741252;20383279;31196894	1	0	0	0	12	0	5
P26038	MSN	MSN	Moesin (Membrane-organizing extension spike protein)	577	67820	481	13	3	85, 134, 191	19741252;28714690	12	0	0	0	27	0	26
Q9NZM1	MYOF FER1L3 KIAA1207	MYOF	Myoferlin (Fer-1-like protein 3)	2061	234709	33	71	3	941, 953, 1527	28714690	7	0	0	0	40	0	13
O96000	NDUFB10	NDUFB10	NADH dehydrogenase [ubiquinone] 1 beta subcomplex subunit 10 (Complex I-PDSW) (CI-PDSW) (NADH-ubiquinone oxidoreductase PDSW subunit)	172	20777	96.9	13	3	90, 137, 143	28714690	0	0	0	0	8	0	4
O75489	NDUFS3	NDUFS3	NADH dehydrogenase [ubiquinone] iron-sulfur protein 3, mitochondrial (EC 7.1.1.2) (Complex I-30kD) (CI-30kD) (NADH-ubiquinone oxidoreductase 30 kDa subunit)	264	30242	82.1	9	3	191, 207, 212	28714690	2	0	0	0	4	0	4
Q14697	GANAB G2AN KIAA0088	GANAB	Neutral alpha-glucosidase AB (EC 3.2.1.207) (Alpha-glucosidase 2) (Glucosidase II subunit alpha)	944	106874	320	36	3	113, 438, 705	28714690	2	0	0	0	11	0	10
Q6PIU2	NCEH1 AADACL1 KIAA1363	NCEH1	Neutral cholesterol ester hydrolase 1 (NCEH) (EC 3.1.1.-) (Acetylalkylglycerol acetylhydrolase) (2-acetyl MAGE hydrolase) (EC 3.1.1.71) (Arylacetamide deacetylase-like 1)	408	45808	17.4	21	3	168, 251,255	28714690	0	0	0	0	3	0	0
P36551	CPOX CPO CPX	CPOX	Oxygen-dependent coproporphyrinogen-III oxidase, mitochondrial (COX) (Coprogen oxidase) (Coproporphyrinogenase) (EC 1.3.3.3)	454	50152	57.6	9	3	263, 392, 399	28714690	1	0	0	0	2	0	5
P32119	PRDX2 NKEFB TDPX1	PRDX2	Peroxiredoxin-2 (EC 1.11.1.24) (Natural killer cell-enhancing factor B) (NKEF-B) (PRP) (Thiol-specific antioxidant protein) (TSA) (Thioredoxin peroxidase 1) (Thioredoxin-dependent peroxide reductase 1) (Thioredoxin-dependent peroxiredoxin 2)	198	21892	856	7	3	33, 126, 193	19741252;31323313	5	0	2	0	13	0	6
Q13162	PRDX4	PRDX4	Peroxiredoxin-4 (EC 1.11.1.24) (Antioxidant enzyme AOE372) (AOE37-2) (Peroxiredoxin IV) (Prx-IV) (Thioredoxin peroxidase AO372) (Thioredoxin-dependent peroxide reductase A0372) (Thioredoxin-dependent peroxiredoxin 4)	271	30540	208	10	3	188, 191, 237	28714690	2	1	0	0	3	0	1
P18669	PGAM1 PGAMA CDABP0006	PGAM1	Phosphoglycerate mutase 1 (EC 5.4.2.11) (EC 5.4.2.4) (BPG-dependent PGAM 1) (Phosphoglycerate mutase isozyme B) (PGAM-B)	254	28804	758	8	3	50, 92, 142	17497906;19741252;28714690	7	0	0	0	14	0	9
O15031	PLXNB2 KIAA0315	PLXNB2	Plexin-B2 (MM1)	1838	205127	6.67	63	3	1656, 1801, 1802	28714690	0	0	0	0	22	0	9
P09874	PARP1 ADPRT PPOL	PARP1	Poly [ADP-ribose] polymerase 1 (PARP-1) (EC 2.4.2.30) (ADP-ribosyltransferase diphtheria toxin-like 1) (ARTD1) (DNA ADP-ribosyltransferase PARP1) (EC 2.4.2.-) (NAD(+) ADP-ribosyltransferase 1) (ADPRT 1) (Poly[ADP-ribose] synthase 1) (Protein poly-ADP-ribosyltransferase PARP1) (EC 2.4.2.-) [Cleaved into: Poly [ADP-ribose] polymerase 1, processed C-terminus (Poly [ADP-ribose] polymerase 1, 89-kDa f…	1014	113084	304	32	3	117, 639, 645	28714690	18	2	0	0	39	2	42
Q6P2Q9	PRPF8 PRPC8	PRPF8	Pre-mRNA-processing-splicing factor 8 (220 kDa U5 snRNP-specific protein) (PRP8 homolog) (Splicing factor Prp8) (p220)	2335	273600	71.6	104	3	1204, 1371, 2294	19741252;28714690	2	3	0	0	37	0	54
O15460	P4HA2 UNQ290/PRO330	P4HA2	Prolyl 4-hydroxylase subunit alpha-2 (4-PH alpha-2) (EC 1.14.11.2) (Procollagen-proline,2-oxoglutarate-4-dioxygenase subunit alpha-2)	535	60902	24	24	3	249, 341, 342	28714690	0	0	0	0	6	0	7
Q02297/ Q02297-6	NRG1 GGF HGL HRGA NDF SMDF	NRG1	Pro-neuregulin-1, membrane-bound isoform (Pro-NRG1) [Cleaved into: Neuregulin-1 (Acetylcholine receptor-inducing activity) (ARIA) (Breast cancer cell differentiation factor p45) (Glial growth factor) (Heregulin) (HRG) (Neu differentiation factor) (Sensory and motor neuron-derived factor)]	640	70392	0.909	12/ 14	3	208 /224, 230	19741252;16980377	0	0	0	0	0	0	0
Q16647	PTGIS CYP8 CYP8A1	PTGIS	Prostacyclin synthase (EC 5.3.99.4) (Hydroperoxy icosatetraenoate dehydratase) (EC 4.2.1.152) (Prostaglandin I2 synthase)	500	57104	1.93	17	3	83, 421, 430	16115610	0	0	0	0	1	0	0
P35247	SFTPD COLEC7 PSPD SFTP4	SFTPD	Pulmonary surfactant-associated protein D (PSP-D) (SP-D) (Collectin-7) (Lung surfactant protein D)	375	37728	2.74	5	3	248, 326, 334	19126597	0	0	0	0	2	0	0
A6NEC2	NPEPPSL1	NPEPPSL1	Puromycin-sensitive aminopeptidase-like protein (EC 3.4.11.-)	478	53747	0	19	3	173, 295, 300	28714690	1	0	0	0	9	0	11
Q58FF8	HSP90AB2P HSP90BB	HSP90AB2P	Putative heat shock protein HSP 90-beta 2 (Heat shock protein 90-beta b) (Heat shock protein 90Bb)	381	44349	0	15	3	56, 198, 260	19741252	0	0	0	0	12	0	0
P61224	RAP1B OK/SW-cl.11	RAP1B	Ras-related protein Rap-1b (EC 3.6.5.2) (GTP-binding protein smg p21B)	184	20825	753	6	3	32, 40, 159	28714690	0	1	0	0	6	0	2
P10276	RARA NR1B1	RARA	Retinoic acid receptor alpha (RAR-alpha) (Nuclear receptor subfamily 1 group B member 1)	462	50771	1.23	12	3	208, 277, 362	10694383	0	0	0	0	8	3	0
P38159	RBMX HNRPG RBMXP1	RBMX	RNA-binding motif protein, X chromosome (Glycoprotein p43) (Heterogeneous nuclear ribonucleoprotein G) (hnRNP G) [Cleaved into: RNA-binding motif protein, X chromosome, N-terminally processed]	391	42332	207	27	3	304, 310, 313	19741252;28714690	5	11	0	0	77	0	6
Q93084	ATP2A3	ATP2A3	Sarcoplasmic/endoplasmic reticulum calcium ATPase 3 (SERCA3) (SR Ca(2+)-ATPase 3) (EC 7.2.2.10) (Calcium pump 3)	999	109256	46.7	18	3	122, 294, 295	30268931	0	0	0	0	11	0	8
P34897	SHMT2	SHMT2	Serine hydroxymethyltransferase, mitochondrial (SHMT) (EC 2.1.2.1) (Glycine hydroxymethyltransferase) (Serine methylase)	504	55993	330	16	3	96, 105, 106	28714690	14	1	0	0	10	0	7
Q01130	SRSF2 SFRS2	SRSF2	Serine/arginine-rich splicing factor 2 (Protein PR264) (Splicing component, 35 kDa) (Splicing factor SC35) (SC-35) (Splicing factor, arginine/serine-rich 2)	221	25476	524	9	3	3, 110, 115	19741252;28714690	2	2	0	0	32	0	1
P84103	SRSF3 SFRS3 SRP20	SRSF3	Serine/arginine-rich splicing factor 3 (Pre-mRNA-splicing factor SRP20) (Splicing factor, arginine/serine-rich 3)	164	19330	709	4	3	13, 32, 33	19741252;28714690	3	1	0	0	21	0	2
P05023	ATP1A1	ATP1A1	Sodium/potassium-transporting ATPase subunit alpha-1 (Na(+)/K(+) ATPase alpha-1 subunit) (EC 7.2.2.13) (Sodium pump subunit alpha-1)	1023	112896	127	24	3	55, 542, 684	28714690	1	0	0	0	27	0	35
P04179	SOD2	SOD2	Superoxide dismutase [Mn], mitochondrial (EC 1.15.1.1)	222	24750	392	10	3	58, 69, 217	9484232;9603906;10334867;16443160	6	0	0	0	2	0	1
P17987	TCP1 CCT1 CCTA	TCP1	T-complex protein 1 subunit alpha (TCP-1-alpha) (CCT-alpha)	556	60344	379	9	3	131, 190, 299	28714690	7	0	0	0	23	0	23
Q07157	TJP1 ZO1	TJP1	Tight junction protein ZO-1 (Tight junction protein 1) (Zona occludens protein 1) (Zonula occludens protein 1)	1748	195459	16.6	58	3	198, 1061, 1066	28714690	3	0	0	0	166	0	8
Q13509	TUBB3 TUBB4	TUBB3	Tubulin beta-3 chain (Tubulin beta-4 chain) (Tubulin beta-III)	450	50433	1129	17	3	106, 310, 340	28714690	4	2	0	0	30	0	11
Q9Y277	VDAC3	VDAC3	Voltage-dependent anion-selective channel protein 3 (VDAC-3) (hVDAC3) (Outer mitochondrial membrane protein porin 3)	283	30659	247	12	3	62, 67, 173	28714690	14	0	0	0	12	0	10
Q14966	ZNF638 NP220 ZFML	ZNF638	Zinc finger protein 638 (Cutaneous T-cell lymphoma-associated antigen se33-1) (CTCL-associated antigen se33-1) (Nuclear protein 220) (Zinc finger matrin-like protein)	1978	220625	9.41	29	3	217, 219, 731	28714690	11	6	0	0	72	0	1
P31946	YWHAB	YWHAB	14-3-3 protein beta/alpha (Protein 1054) (Protein kinase C inhibitor protein 1) (KCIP-1) [Cleaved into: 14-3-3 protein beta/alpha, N-terminally processed]	246	28082	626	11	4	21, 106, 130, 213	19741252;28714690	6	0	0	0	24	0	12
P62258	YWHAE	YWHAE	14-3-3 protein epsilon (14-3-3E)	255	29174	2031	11	4	8, 20, 131, 214	19741252;28714690	7	0	0	0	17	0	14
P27348	YWHAQ	YWHAQ	14-3-3 protein theta (14-3-3 protein T-cell) (14-3-3 protein tau) (Protein HS1)	245	27764	537	11	4	19, 48 104, 128	28714690	10	1	0	0	19	0	15
Q9Y676	MRPS18B C6orf14 HSPC183 PTD017	MRPS18B	28S ribosomal protein S18b, mitochondrial (MRP-S18-b) (Mrps18-b) (S18mt-b) (28S ribosomal protein S18-2, mitochondrial) (MRP-S18-2) (Mitochondrial small ribosomal subunit protein bS18b) (Mitochondrial small ribosomal subunit protein mS40)	258	29396	62.3	11	4	58, 64, 220, 225	28714690	0	0	0	0	6	0	0
Q9Y2R9	MRPS7	MRPS7	28S ribosomal protein S7, mitochondrial (MRP-S7) (S7mt) (Mitochondrial small ribosomal subunit protein uS7m) (bMRP-27a) (bMRP27a)	242	28134	34.2	8	4	37, 50, 51, 126	28714690	3	0	0	0	6	0	7
P30838	ALDH3A1 ALDH3	ALDH3A1	Aldehyde dehydrogenase, dimeric NADP-preferring (EC 1.2.1.5) (ALDHIII) (Aldehyde dehydrogenase 3) (Aldehyde dehydrogenase family 3 member A1)	453	50395	73.5	18	4	218, 305, 315, 443	28714690	4	0	0	0	6	0	1
P01023	A2M CPAMD5 FWP007	A2M	Alpha-2-macroglobulin (Alpha-2-M) (C3 and PZP-like alpha-2-macroglobulin domain-containing protein 5)	1474	163291	1764	57	4	543, 708, 800, 1007	31179888	5	0	0	0	13	0	0
P37840	SNCA NACP PARK1	SNCA	Alpha-synuclein (Non-A beta component of AD amyloid) (Non-A4 component of amyloid precursor) (NACP)	140	14460	163	4	4	39, 125, 133, 136	11062131;12031537;19697948;17497906	3	0	1	1	6	11	3
O43570	CA12	CA12	Carbonic anhydrase 12 (EC 4.2.1.1) (Carbonate dehydratase XII) (Carbonic anhydrase XII) (CA-XII) (Tumor antigen HOM-RCC-3.1.3)	354	39451	4.29	15	4	34, 195, 221, 258	28714690	0	0	0	0	1	0	0
P15086	CPB1 CPB PCPB	CPB1	Carboxypeptidase B (EC 3.4.17.2) (Pancreas-specific protein) (PASP)	417	47368	9.93	24	4	306, 318, 356, 385	30268931	0	0	0	0	0	0	0
P35520	CBS	CBS	Cystathionine beta-synthase (EC 4.2.1.22) (Beta-thionase) (Serine sulfhydrase)	551	60587	0	8	4	163, 223, 381, 518	29102635;19733148	1	0	0	0	11	1	3
P14927	UQCRB UQBP	UQCRB	Cytochrome b-c1 complex subunit 7 (Complex III subunit 7) (Complex III subunit VII) (QP-C) (Ubiquinol-cytochrome c reductase complex 14 kDa protein)	111	13530	108	7	4	39, 84, 90, 94	28714690	5	0	0	0	4	0	3
P05181	CYP2E1 CYP2E	CYP2E1	Cytochrome P450 2E1 (EC 1.14.14.1) (4-nitrophenol 2-hydroxylase) (EC 1.14.13.n7) (CYPIIE1) (Cytochrome P450-J)	493	56849	1.56	18	4	71, 318, 381, 423	17907788	0	0	0	0	19	0	10
Q15006	EMC2 KIAA0103 TTC35	EMC2	ER membrane protein complex subunit 2 (Tetratricopeptide repeat protein 35) (TPR repeat protein 35)	297	34834	18.8	17	4	103, 110, 200, 214	28714690	4	0	0	0	1	0	2
Q16658	FSCN1 FAN1 HSN SNL	FSCN1	Fascin (55 kDa actin-bundling protein) (Singed-like protein) (p55)	493	54530	130	16	4	23, 69, 111, 230	28714690	6	1	0	0	16	0	5
P23945	FSHR LGR1	FSHR	Follicle-stimulating hormone receptor (FSH-R) (Follitropin receptor)	695	78265	0.235	22	4	322, 626, 654, 684	19741252;31097679	1	0	0	0	5	0	0
P07954	FH	FH	Fumarate hydratase, mitochondrial (Fumarase) (HsFH) (EC 4.2.1.2)	510	54637	197	10	4	54, 67, 68, 270	19741252;28714690	13	0	0	0	12	0	1
P00367	GLUD1 GLUD	GLUD1	Glutamate dehydrogenase 1, mitochondrial (GDH 1) (EC 1.4.1.3)	558	61398	163	21	4	152, 193, 528, 539	28714690	14	1	0	0	23	0	13
P04406	GAPDH GAPD CDABP0047 OK/SW-cl.12	GAPDH	Glyceraldehyde-3-phosphate dehydrogenase (GAPDH) (EC 1.2.1.12) (Peptidyl-cysteine S-nitrosylase GAPDH) (EC 2.6.99.-)	335	36053	10014	9	4	140, 276, 314, 320	12675516;11593016;16378731;18835959;15851474;28714690	20	0	0	0	41	0	23
P00738	HP	HP	Haptoglobin (Zonulin) [Cleaved into: Haptoglobin alpha chain; Haptoglobin beta chain]	406	45205	4767	20	4	346, 352, 386, 389	1154943;20676907	2	0	0	0	7	0	1
P11142	HSPA8 HSC70 HSP73 HSPA10	HSPA8	Heat shock cognate 71 kDa protein (EC 3.6.4.10) (Heat shock 70 kDa protein 8) (Lipopolysaccharide-associated protein 1) (LAP-1) (LPS-associated protein 1)	646	70898	2993	15	4	41, 115, 183, 371	30321702;17497906;19741252;16800626;12821649	22	6	0	0	50	0	44
Q5SSJ5	HP1BP3	HP1BP3	Heterochromatin protein 1-binding protein 3 (Protein HP1-BP74)	553	61207	137	12	4	191, 284, 288, 289	28714690	4	0	0	0	39	0	5
P61978	HNRNPK HNRPK	HNRNPK	Heterogeneous nuclear ribonucleoprotein K (hnRNP K) (Transformation up-regulated nuclear protein) (TUNP)	463	50976	1393	17	4	72, 323, 380, 449	19741252;28714690	5	19	0	0	46	1	16
P62805	H4C1 H4/A H4FA HIST1H4A; H4C2 H4/I H4FI HIST1H4B; H4C3 H4/G H4FG HIST1H4C; H4C4 H4/B H4FB HIST1H4D; H4C5 H4/J H4FJ HIST1H4E; H4C6 H4/C H4FC HIST1H4F; H4C8 H4/H H4FH HIST1H4H; H4C9 H4/M H4FM HIST1H4I; H4C11 H4/E H4FE HIST1H4J; H4C12 H4/D H4FD HIST1H4K; H4C13 H4/K H4FK HIST1H4L; H4C14 H4/N H4F2 H4FN HIST2H4 HIST2H4A; H4C15 H4/O H4FO HIST2H4B; H4C16 H4-16 HIST4H4	H4C1; H4C2; H4C3; H4C4; H4C5; H4C6; H4C8; H4C9; H4C11; H4C12; H4C13; H4C14; H4C15; H4C16	Histone H4	103	11367	1581	4	4	52, 73, 89, 99	19741252;11723112;17497906;28714690	9	8	0	0	11	1	6
P06756	ITGAV MSK8 VNRA VTNR	ITGAV	Integrin alpha-V (Vitronectin receptor) (Vitronectin receptor subunit alpha) (CD antigen CD51) [Cleaved into: Integrin alpha-V heavy chain; Integrin alpha-V light chain]	1048	116038	21.8	37	4	142, 225, 230, 234	28714690	0	0	0	0	8	0	7
Q99727	TIMP4	TIMP4	Metalloproteinase inhibitor 4 (Tissue inhibitor of metalloproteinases 4) (TIMP-4)	224	25503	0.063	11	4	114, 188, 190, 195	18336787	0	1	0	0	2	0	0
Q9NX63	CHCHD3 MIC19 MINOS3	CHCHD3	MICOS complex subunit MIC19 (Coiled-coil-helix-coiled-coil-helix domain-containing protein 3)	227	26152	143	8	4	49, 53, 163, 177	28714690	2	0	0	0	12	0	7
P10636/ P10636-8	MAPT MAPTL MTBT1 TAU	MAPT	Microtubule-associated protein tau (Neurofibrillary tangle protein) (Paired helical filament-tau) (PHF-tau)	758	78928	70.6	6/ 5	4	18/ 29, 310, 394	15683253;16566606	0	0	0	0	0	0	0
Q8N183	NDUFAF2 NDUFA12L	NDUFAF2	NADH dehydrogenase [ubiquinone] 1 alpha subcomplex assembly factor 2 (B17.2-like) (B17.2L) (Mimitin) (Myc-induced mitochondrial protein) (MMTN) (NDUFA12-like protein)	169	19856	25.6	7	4	32, 33, 34, 38	28714690	0	0	0	0	7	0	2
O95299	NDUFA10	NDUFA10	NADH dehydrogenase [ubiquinone] 1 alpha subcomplex subunit 10, mitochondrial (Complex I-42kD) (CI-42kD) (NADH-ubiquinone oxidoreductase 42 kDa subunit)	355	40751	59.6	19	4	38, 143, 339, 343	28714690	4	0	0	0	4	0	8
O95169	NDUFB8	NDUFB8	NADH dehydrogenase [ubiquinone] 1 beta subcomplex subunit 8, mitochondrial (Complex I-ASHI) (CI-ASHI) (NADH-ubiquinone oxidoreductase ASHI subunit)	186	21766	28.9	14	4	150, 161, 163, 167	19897030	0	0	0	0	7	0	2
O00217	NDUFS8	NDUFS8	NADH dehydrogenase [ubiquinone] iron-sulfur protein 8, mitochondrial (EC 7.1.1.2) (Complex I-23kD) (CI-23kD) (NADH-ubiquinone oxidoreductase 23 kDa subunit) (TYKY subunit)	210	23705	59.6	10	4	38, 74, 104, 143	28714690	0	1	0	0	2	0	2
P28331	NDUFS1	NDUFS1	NADH-ubiquinone oxidoreductase 75 kDa subunit, mitochondrial (EC 7.1.1.2) (Complex I-75kD) (CI-75kD)	727	79468	125	16	4	316, 440, 442, 656	28714690	2	0	0	0	9	0	4
P16435	POR CYPOR	POR	NADPH--cytochrome P450 reductase (CPR) (P450R) (EC 1.6.2.4)	677	76690	141	31	4	314, 323, 455, 456	28714690	0	0	0	0	13	0	3
P35228	NOS2 NOS2A	NOS2	Nitric oxide synthase, inducible (EC 1.14.13.39) (Hepatocyte NOS) (HEP-NOS) (Inducible NO synthase) (Inducible NOS) (iNOS) (NOS type II) (Peptidyl-cysteine S-nitrosylase NOS2)	1153	131117	0.136	37	4	299, 336, 446, 698	12097137	1	0	0	0	17	0	1
P30086	PEBP1 PBP PEBP	PEBP1	Phosphatidylethanolamine-binding protein 1 (PEBP-1) (HCNPpp) (Neuropolypeptide h3) (Prostatic-binding protein) (Raf kinase inhibitor protein) (RKIP) [Cleaved into: Hippocampal cholinergic neurostimulating peptide (HCNP)]	187	21057	512	10	4	64, 106, 120, 125	19741252;17497906;28714690	6	0	0	0	23	0	6
P00558	PGK1 PGKA MIG10 OK/SW-cl.110	PGK1	Phosphoglycerate kinase 1 (EC 2.7.2.3) (Cell migration-inducing gene 10 protein) (Primer recognition protein 2) (PRP 2)	417	44615	1618	4	4	76, 161, 196, 324	19741252;17497906; 28714690	30	0	0	0	23	0	27
Q8WUM4	PDCD6IP AIP1 ALIX KIAA1375	PDCD6IP	Programmed cell death 6-interacting protein (PDCD6-interacting protein) (ALG-2-interacting protein 1) (ALG-2-interacting protein X) (Hp95)	868	96023	126	33	4	71, 72, 291, 294	28714690	6	2	0	0	25	0	13
P13667	PDIA4 ERP70 ERP72	PDIA4	Protein disulfide-isomerase A4 (EC 5.3.4.1) (Endoplasmic reticulum resident protein 70) (ER protein 70) (ERp70) (Endoplasmic reticulum resident protein 72) (ER protein 72) (ERp-72) (ERp72)	645	72932	201	27	4	252, 273, 278, 595	28714690	8	0	0	1	16	0	6
Q8IWL2	SFTPA1 COLEC4 PSAP SFTP1 SFTPA SFTPA1B	SFTPA1	Pulmonary surfactant-associated protein A1 (PSP-A) (PSPA) (SP-A) (SP-A1) (35 kDa pulmonary surfactant-associated protein) (Alveolar proteinosis protein) (Collectin-4)	248	26242	3.86	8	4	181, 184, 186, 240	8914938;10781434	0	0	0	0	2	0	0
Q96PK6	RBM14 SIP	RBM14	RNA-binding protein 14 (Paraspeckle protein 2) (PSP2) (RNA-binding motif protein 14) (RRM-containing coactivator activator/modulator) (Synaptotagmin-interacting protein) (SYT-interacting protein)	669	69492	105	47	4	273, 648, 652, 655	19741252;28714690	2	1	4	0	63	0	4
Q9Y3F4	STRAP MAWD UNRIP	STRAP	Serine-threonine kinase receptor-associated protein (MAP activator with WD repeats) (UNR-interacting protein) (WD-40 repeat protein PT-WD)	350	38438	125	12	4	114, 250, 252, 261	19741252;28714690	3	0	0	0	9	0	11
P05026	ATP1B1 ATP1B	ATP1B1	Sodium/potassium-transporting ATPase subunit beta-1 (Sodium/potassium-dependent ATPase subunit beta-1)	303	35061	46.3	18	4	112, 204, 279, 285	28714690	0	1	0	0	1	0	0
P26368	U2AF2 U2AF65	U2AF2	Splicing factor U2AF 65 kDa subunit (U2 auxiliary factor 65 kDa subunit) (hU2AF(65)) (hU2AF65) (U2 snRNP auxiliary factor large subunit)	475	53501	223	12	4	91, 107, 463, 469	28714690	2	1	0	0	16	0	4
Q7KZF4	SND1 TDRD11	SND1	Staphylococcal nuclease domain-containing protein 1 (EC 3.1.31.1) (100 kDa coactivator) (EBNA2 coactivator p100) (Tudor domain-containing protein 11) (p100 co-activator)	910	101997	191	28	4	178, 329, 895, 908	19741252;28714690	7	0	0	0	46	0	23
P62995	TRA2B SFRS10	TRA2B	Transformer-2 protein homolog beta (TRA-2 beta) (TRA2-beta) (hTRA2-beta) (Splicing factor, arginine/serine-rich 10) (Transformer-2 protein homolog B)	288	33666	127	23	4	141, 230, 235, 236	28714690	0	2	0	0	52	0	4
Q9HD45	TM9SF3 SMBP UNQ245/PRO282	TM9SF3	Transmembrane 9 superfamily member 3 (EP70-P-iso) (SM-11044-binding protein)	589	67888	21.8	42	4	60, 211, 354, 366	28714690	2	0	0	0	2	0	4
P08621	SNRNP70 RNPU1Z RPU1 SNRP70 U1AP1	SNRNP70	U1 small nuclear ribonucleoprotein 70 kDa (U1 snRNP 70 kDa) (U1-70K) (snRNP70)	437	51557	175	13	4	112, 146, 151, 219	28714690	3	3	0	0	23	0	5
O75208	COQ9 C16orf49 HSPC326 PSEC0129	COQ9	Ubiquinone biosynthesis protein COQ9, mitochondrial	318	35509	23.4	6	4	82, 93, 130, 134	28714690	0	0	0	0	9	0	0
O00159	MYO1C	MYO1C	Unconventional myosin-Ic (Myosin I beta) (MMI-beta) (MMIb)	1063	121682	90.3	35	4	201, 668, 703, 708	28714690	3	0	0	0	18	0	7
P10809	HSPD1 HSP60	HSPD1	60 kDa heat shock protein, mitochondrial (EC 5.6.1.7) (60 kDa chaperonin) (Chaperonin 60) (CPN60) (Heat shock protein 60) (HSP-60) (Hsp60) (HuCHA60) (Mitochondrial matrix protein P1) (P60 lymphocyte protein)	573	61055	2924	7	5	223, 227, 243, 385, 503	19741252;28714690	29	2	0	0	31	0	21
P35611	ADD1 ADDA	ADD1	Alpha-adducin (Erythrocyte adducin subunit alpha)	737	80955	85.9	21	5	24, 35, 393, 395, 397	28714690	0	0	0	0	49	0	3
P02647	APOA1	APOA1	Apolipoprotein A-I (Apo-AI) (ApoA-I) (Apolipoprotein A1) [Cleaved into: Proapolipoprotein A-I (ProapoA-I); Truncated apolipoprotein A-I (Apolipoprotein A-I(1-242))]	267	30778	12323	7	5	18, 29, 166, 192, 236	15574409;15498770;24558038	3	0	0	2	8	0	0
P53396	ACLY	ACLY	ATP-citrate synthase (EC 2.3.3.8) (ATP-citrate (pro-S-)-lyase) (ACL) (Citrate cleavage enzyme)	1101	120839	262	40	5	213, 227, 247, 252, 384	19741252;28714690	15	2	0	0	43	0	30
P07339	CTSD CPSD	CTSD	Cathepsin D (EC 3.4.23.5) [Cleaved into: Cathepsin D light chain; Cathepsin D heavy chain]	412	44552	223	19	5	203, 232, 325, 393, 394	19125694;28714690	0	0	0	1	4	0	6
Q00610	CLTC CLH17 CLTCL2 KIAA0034	CLTC	Clathrin heavy chain 1 (Clathrin heavy chain on chromosome 17) (CLH-17)	1675	191615	305	69	5	377, 430, 883, 921, 1237	19741252; 17497906;28714690	16	1	0	0	53	0	38
P08684	CYP3A4 CYP3A3	CYP3A4	Cytochrome P450 3A4 (EC 1.14.14.1) (1,4-cineole 2-exo-monooxygenase) (1,8-cineole 2-exo-monooxygenase) (EC 1.14.14.56) (Albendazole monooxygenase (sulfoxide-forming)) (EC 1.14.14.73) (Albendazole sulfoxidase) (CYPIIIA3) (CYPIIIA4) (Cholesterol 25-hydroxylase) (Cytochrome P450 3A3) (Cytochrome P450 HLp) (Cytochrome P450 NF-25) (Cytochrome P450-PCN1) (Nifedipine oxidase) (Quinine 3-monooxygenase) (…	503	57343	1.76	16	5	99, 307, 347, 430, 432	30959577	3	0	0	0	18	0	9
P05230	FGF1 FGFA	FGF1	Fibroblast growth factor 1 (FGF-1) (Acidic fibroblast growth factor) (aFGF) (Endothelial cell growth factor) (ECGF) (Heparin-binding growth factor 1) (HBGF-1)	155	17460	1.64	8	5	30, 70, 109, 112, 140	27396946	0	0	0	0	1	0	0
P02751	FN1 FN	FN1	Fibronectin (FN) (Cold-insoluble globulin) (CIG) [Cleaved into: Anastellin; Ugl-Y1; Ugl-Y2; Ugl-Y3]	2477	272320	813	104	5	372, 452, 666, 1042, 2301	27396946;33539924	2	0	0	22	32	0	2
P11413	G6PD	G6PD	Glucose-6-phosphate 1-dehydrogenase (G6PD) (EC 1.1.1.49)	515	59257	256	21	5	49, 139, 147, 249, 401	30268931;28714690	8	0	0	0	20	0	6
P01112	HRAS HRAS1	HRAS	GTPase HRas (EC 3.6.5.2) (H-Ras-1) (Ha-Ras) (Transforming protein p21) (c-H-ras) (p21ras) [Cleaved into: GTPase HRas, N-terminally processed]	189	21298	58.9	9	5	4, 40, 96, 137, 157	19741252;16841939	0	0	0	0	11	0	2
P31943	HNRNPH1 HNRPH HNRPH1	HNRNPH1	Heterogeneous nuclear ribonucleoprotein H (hnRNP H) [Cleaved into: Heterogeneous nuclear ribonucleoprotein H, N-terminally processed]	449	49229	741	24	5	266, 276, 306, 356, 372	28714690	1	8	1	0	36	1	9
O43390	HNRNPR HNRPR	HNRNPR	Heterogeneous nuclear ribonucleoprotein R (hnRNP R)	633	70943	190	40	5	133, 136, 177, 296, 293	28714690	5	8	0	0	33	0	11
Q13547	HDAC1 RPD3L1	HDAC1	Histone deacetylase 1 (HD1) (EC 3.5.1.98) (Protein deacetylase HDAC1) (EC 3.5.1.-) (Protein decrotonylase HDAC1) (EC 3.5.1.-)	482	55103	74.9	28	5	87, 201, 204, 221, 222	19410558;28714690	9	2	0	0	19	2	9
P23141	CES1 CES2 SES1	CES1	Liver carboxylesterase 1 (Acyl-coenzyme A:cholesterol acyltransferase) (ACAT) (Brain carboxylesterase hBr1) (Carboxylesterase 1) (CE-1) (hCE-1) (EC 3.1.1.1) (Cholesteryl ester hydrolase) (CEH) (EC 3.1.1.13) (Cocaine carboxylesterase) (Egasyn) (HMSE) (Methylumbelliferyl-acetate deacetylase 1) (EC 3.1.1.56) (Monocyte/macrophage serine esterase) (Retinyl ester hydrolase) (REH) (Serine esterase 1) (T…	567	62521	60.2	14	5	386, 403, 445, 447, 451	12516089	3	0	0	0	7	0	2
P98179	RBM3 RNPL	RBM3	RNA-binding protein 3 (RNA-binding motif protein 3) (RNPL)	157	17170	172	12	5	117, 118, 125, 127, 129	28714690	0	9	0	0	16	0	0
P23246	SFPQ PSF	SFPQ	Splicing factor, proline- and glutamine-rich (100 kDa DNA-pairing protein) (hPOMp100) (DNA-binding p52/p100 complex, 100 kDa subunit) (Polypyrimidine tract-binding protein-associated-splicing factor) (PSF) (PTB-associated-splicing factor)	707	76149	357	14	5	251, 320, 381, 527, 691	19741252;28714690	10	12	0	0	28	0	13
P21912	SDHB SDH SDH1	SDHB	Succinate dehydrogenase [ubiquinone] iron-sulfur subunit, mitochondrial (EC 1.3.5.1) (Iron-sulfur subunit of complex II) (Ip)	280	31630	59.4	14	5	147, 150, 206, 216, 241	28714690	0	0	0	0	3	0	3
Q99426	TBCB CG22 CKAP1	TBCB	Tubulin-folding cofactor B (Cytoskeleton-associated protein 1) (Cytoskeleton-associated protein CKAPI) (Tubulin-specific chaperone B)	244	27326	80.3	14	5	64, 98, 107, 114, 213	18048340;28714690	2	0	0	0	14	0	6
O75083	WDR1	WDR1	WD repeat-containing protein 1 (Actin-interacting protein 1) (AIP1) (NORI-1)	606	66194	414	26	5	66, 72, 96, 98, 398	19741252;28714690	10	0	0	0	19	0	21
Q02878	RPL6 TXREB1	RPL6	60S ribosomal protein L6 (Large ribosomal subunit protein eL6) (Neoplasm-related protein C140) (Tax-responsive enhancer element-binding protein 107) (TaxREB107)	288	32728	549	10	6	115, 116, 216, 240, 270, 282	19741252;28714690	5	0	0	0	16	0	16
P01009	SERPINA1 AAT PI PRO0684 PRO2209	SERPINA1	Alpha-1-antitrypsin (Alpha-1 protease inhibitor) (Alpha-1-antiproteinase) (Serpin A1) [Cleaved into: Short peptide from AAT (SPAAT)]	418	46737	7841	6	6	62, 162, 184, 211, 268, 321	3499901;20676907	5	0	0	0	7	0	0
P06733	ENO1 ENO1L1 MBPB1 MPB1	ENO1	Alpha-enolase (EC 4.2.1.11) (2-phospho-D-glycerate hydro-lyase) (C-myc promoter-binding protein) (Enolase 1) (MBP-1) (MPB-1) (Non-neural enolase) (NNE) (Phosphopyruvate hydratase) (Plasminogen-binding protein)	434	47169	3779	11	6	44, 236, 257, 270, 280, 287	24924950;28714690	34	0	0	0	34	0	32
P04083	ANXA1 ANX1 LPC1	ANXA1	Annexin A1 (Annexin I) (Annexin-1) (Calpactin II) (Calpactin-2) (Chromobindin-9) (Lipocortin I) (Phospholipase A2 inhibitory protein) (p35) [Cleaved into: Annexin Ac2-26]	346	38714	866	11	6	21, 39, 84, 207, 319, 335	28714690	12	0	0	1	28	0	21
P07355	ANXA2 ANX2 ANX2L4 CAL1H LPC2D	ANXA2	Annexin A2 (Annexin II) (Annexin-2) (Calpactin I heavy chain) (Calpactin-1 heavy chain) (Chromobindin-8) (Lipocortin II) (Placental anticoagulant protein IV) (PAP-IV) (Protein I) (p36)	339	38604	2412	19	6	30, 75, 188, 199, 238, 269	19741252;30321702;28714690	15	0	0	0	42	0	20
P09525	ANXA4 ANX4	ANXA4	Annexin A4 (35-beta calcimedin) (Annexin IV) (Annexin-4) (Carbohydrate-binding protein p33/p41) (Chromobindin-4) (Endonexin I) (Lipocortin IV) (P32.5) (PP4-X) (Placental anticoagulant protein II) (PAP-II) (Protein II)	319	35883	249	13	6	43, 128, 132, 179, 212, 296	28714690	6	0	0	0	13	0	2
Q08211	DHX9 DDX9 LKP NDH2	DHX9	ATP-dependent RNA helicase A (EC 3.6.4.13) (DEAH box protein 9) (DExH-box helicase 9) (Leukophysin) (LKP) (Nuclear DNA helicase II) (NDH II) (RNA helicase A)	1270	140958	192	48	6	68, 200, 681, 1038, 1167, 1173	19741252;28714690	9	12	0	0	45	0	17
Q13976	PRKG1 PRKG1B PRKGR1A PRKGR1B	PRKG1	cGMP-dependent protein kinase 1 (cGK 1) (cGK1) (EC 2.7.11.12) (cGMP-dependent protein kinase I) (cGKI)	671	76364	9.94	21	6	71, 212, 247, 345, 549, 567	24452741;19487814	3	0	0	0	14	0	0
Q12860	CNTN1	CNTN1	Contactin-1 (Glycoprotein gp135) (Neural cell surface protein F3)	1018	113320	14.7	45	6	28, 52, 91, 767, 844, 864	28714690	0	0	0	0	7	0	1
P51991	HNRNPA3 HNRPA3	HNRNPA3	Heterogeneous nuclear ribonucleoprotein A3 (hnRNP A3)	378	39595	396	22	6	140, 145, 188, 360, 364, 373	28714690	12	11	0	0	27	1	13
Q09472	EP300 P300	EP300	Histone acetyltransferase p300 (p300 HAT) (EC 2.3.1.48) (E1A-associated protein p300) (Histone butyryltransferase p300) (EC 2.3.1.-) (Histone crotonyltransferase p300) (EC 2.3.1.-) (Protein 2-hydroxyisobutyryltransferase p300) (EC 2.3.1.-) (Protein lactyltransferas p300) (EC 2.3.1.-) (Protein propionyltransferase p300) (EC 2.3.1.-)	2414	264161	1.87	45	6	468, 475, 611, 1503, 1689, 1886	1053046	75	2	0	0	48	2	3
P19338	NCL	NCL	Nucleolin (Protein C23)	710	76614	587	8	6	351, 402, 462, 463, 495, 525	19741252;28714690	41	10	0	0	61	1	30
Q99571	P2RX4	P2RX4	P2X purinoceptor 4 (P2X4) (ATP receptor) (Purinergic receptor)	388	43369	2.86	18	6	54, 219, 292, 299, 300, 315	16793133	0	0	0	0	7	0	0
P14618	PKM OIP3 PK2 PK3 PKM2	PKM	Pyruvate kinase PKM (EC 2.7.1.40) (Cytosolic thyroid hormone-binding protein) (CTHBP) (Opa-interacting protein 3) (OIP-3) (Pyruvate kinase 2/3) (Pyruvate kinase muscle isozyme) (Threonine-protein kinase PKM2) (EC 2.7.11.1) (Thyroid hormone-binding protein 1) (THBP1) (Tumor M2-PK) (Tyrosine-protein kinase PKM2) (EC 2.7.10.2) (p58)	531	57937	3908	9	6	105, 148, 161, 175, 370, 390	17497906;19741252;15851474;28714690	23	1	0	0	44	0	31
P63244	RACK1 GNB2L1 HLC7 PIG21	RACK1	Receptor of activated protein C kinase 1 (Cell proliferation-inducing gene 21 protein) (Guanine nucleotide-binding protein subunit beta-2-like 1) (Guanine nucleotide-binding protein subunit beta-like protein 12.3) (Human lung cancer oncogene 7 protein) (HLC-7) (Receptor for activated C kinase) (Small ribosomal subunit protein RACK1) [Cleaved into: Receptor of activated protein C kinase 1, N-termi…	317	35077	1209	6	6	52, 140, 194, 228, 246, 302	19741252;28714690	3	1	0	0	25	0	16
P16615	ATP2A2 ATP2B	ATP2A2	Sarcoplasmic/endoplasmic reticulum calcium ATPase 2 (SERCA2) (SR Ca(2+)-ATPase 2) (EC 7.2.2.10) (Calcium pump 2) (Calcium-transporting ATPase sarcoplasmic reticulum type, slow twitch skeletal muscle isoform) (Endoplasmic reticulum class 1/2 Ca(2+) ATPase)	1042	114757	98.8	19	6	122, 130, 497, 586, 753, 990	30268931	4	0	0	0	36	2	25
Q13813	SPTAN1 NEAS SPTA2	SPTAN1	Spectrin alpha chain, non-erythrocytic 1 (Alpha-II spectrin) (Fodrin alpha chain) (Spectrin, non-erythroid alpha subunit)	2472	284539	160	41	6	72, 942, 976, 1261, 1517, 2423	19741252;17497906	12	0	0	0	82	0	9
Q03405	PLAUR MO3 UPAR	PLAUR	Urokinase plasminogen activator surface receptor (U-PAR) (uPAR) (Monocyte activation antigen Mo3) (CD antigen CD87)	335	36978	3.99	7	6	79, 109, 114, 171, 217, 258	7548000;28714690	0	0	0	0	2	0	0
P08670	VIM	VIM	Vimentin	466	53652	3466	13	6	11, 30, 117, 150, 276, 358	19242934;19741252;29471108; 21156839;28714690	12	3	4	0	71	0	21
P45880	VDAC2	VDAC2	Voltage-dependent anion-selective channel protein 2 (VDAC-2) (hVDAC2) (Outer mitochondrial membrane protein porin 2)	294	31567	452	10	6	73, 78, 184, 206, 236, 258	28714690	7	0	0	0	22	0	8
P68104	EEF1A1 EEF1A EF1A LENG7	EEF1A1	Elongation factor 1-alpha 1 (EF-1-alpha-1) (Elongation factor Tu) (EF-Tu) (Eukaryotic elongation factor 1 A-1) (eEF1A-1) (Leukocyte receptor cluster member 7)	462	50141	4403	12	7	29, 85, 86, 141, 167, 177, 254	19741252;28714690	24	10	0	0	37	0	26
P13639	EEF2 EF2	EEF2	Elongation factor 2 (EF-2)	858	95338	911	21	7	265, 434, 443, 457, 634, 639, 671	19741252;28714690	20	2	0	0	42	2	42
P14625	HSP90B1 GRP94 TRA1	HSP90B1	Endoplasmin (94 kDa glucose-regulated protein) (GRP-94) (Heat shock protein 90 kDa beta member 1) (Tumor rejection antigen 1) (gp96 homolog)	803	92469	584	24	7	94, 271, 280, 401 527, 677, 727	19741252;28714690	7	1	0	0	38	0	27
Q00839	HNRNPU C1orf199 HNRPU SAFA U21.1	HNRNPU	Heterogeneous nuclear ribonucleoprotein U (hnRNP U) (GRIP120) (Nuclear p120 ribonucleoprotein) (Scaffold-attachment factor A) (SAF-A) (p120) (pp120)	825	90584	616	27	7	257, 260, 266, 466, 473, 525, 654	19741252;28714690	22	15	0	0	42	1	33
P11940	PABPC1 PAB1 PABP PABP1 PABPC2	PABPC1	Polyadenylate-binding protein 1 (PABP-1) (Poly(A)-binding protein 1)	636	70671	219	19	7	54, 56, 116, 140, 291, 297, 382	28714690	8	13	0	0	34	0	30
P30101	PDIA3 ERP57 ERP60 GRP58	PDIA3	Protein disulfide-isomerase A3 (EC 5.3.4.1) (58 kDa glucose-regulated protein) (58 kDa microsomal protein) (p58) (Disulfide isomerase ER-60) (Endoplasmic reticulum resident protein 57) (ER protein 57) (ERp57) (Endoplasmic reticulum resident protein 60) (ER protein 60) (ERp60)	505	56782	711	19	7	67, 95, 100, 115, 356, 445, 479	21156839;19741252;28714690	4	1	0	4	20	0	7
Q9Y6N5	SQOR SQRDL CGI-44	SQOR	Sulfide:quinone oxidoreductase, mitochondrial (SQOR) (EC 1.8.5.8) (Sulfide dehydrogenase-like) (Sulfide quinone oxidoreductase)	450	49961	71.4	19	7	82, 242, 328, 373, 376, 385, 434	28714690	7	0	0	0	7	0	0
P0DMM9	SULT1A3 STM	SULT1A3	Sulfotransferase 1A3 (ST1A3) (EC 2.8.2.1) (Aryl sulfotransferase 1A3/1A4) (Catecholamine-sulfating phenol sulfotransferase) (HAST3) (M-PST) (Monoamine-sulfating phenol sulfotransferase) (Placental estrogen sulfotransferase) (Sulfotransferase 1A3/1A4) (Sulfotransferase, monoamine-preferring) (Thermolabile phenol sulfotransferase) (TL-PST)	295	34196	19	14	7	23, 41, 46, 115, 183, 525, 611	28714690	1	0	0	0	6	0	3
P04818	TYMS TS OK/SW-cl.29	TYMS	Thymidylate synthase (TS) (TSase) (EC 2.1.1.45)	313	35716	38.1	11	7	33, 65, 135, 230, 213, 258, 301	23239172	0	0	0	0	11	1	10
O00571	DDX3X DBX DDX3	DDX3X	ATP-dependent RNA helicase DDX3X (EC 3.6.4.13) (CAP-Rf) (DEAD box protein 3, X-chromosomal) (DEAD box, X isoform) (DBX) (Helicase-like protein 2) (HLP2)	662	73243	247	24	8	243, 341, 343, 398, 400, 442, 523, 525	28714690	2	6	0	0	61	0	11
P04637	TP53 P53	TP53	Cellular tumor antigen p53 (Antigen NY-CO-13) (Phosphoprotein p53) (Tumor suppressor p53)	393	43653	58.7	9	8	103, 107, 126, 163, 205, 220, 234, 327	20499882;10631110	12	12	1	0	35	1	19
P31930	UQCRC1	UQCRC1	Cytochrome b-c1 complex subunit 1, mitochondrial (Complex III subunit 1) (Core protein I) (Ubiquinol-cytochrome-c reductase complex core protein 1)	480	52646	203	16	8	186, 219, 257, 420, 448, 450, 459, 468	21156839;28714690	3	1	0	0	13	0	1
P07900	HSP90AA1 HSP90A HSPC1 HSPCA	HSP90AA1	Heat shock protein HSP 90-alpha (EC 3.6.4.10) (Heat shock 86 kDa) (HSP 86) (HSP86) (Lipopolysaccharide-associated protein 2) (LAP-2) (LPS-associated protein 2) (Renal carcinoma antigen NY-REN-38)	732	84660	1192	25	8	197, 216, 309, 313, 438, 465, 466, 627	17497906;19741252;28714690	36	2	0	0	70	1	39
P09651	HNRNPA1 HNRPA1	HNRNPA1	Heterogeneous nuclear ribonucleoprotein A1 (hnRNP A1) (Helix-destabilizing protein) (Single-strand RNA-binding protein) (hnRNP core protein A1) [Cleaved into: Heterogeneous nuclear ribonucleoprotein A1, N-terminally processed]	372	38747	1360	19	8	62, 124, 128, 167, 341, 347, 357, 366	28714690	9	13	0	0	36	1	12
Q92769	HDAC2	HDAC2	Histone deacetylase 2 (HD2) (EC 3.5.1.98) (Protein deacylase HDAC2) (EC 3.5.1.-)	488	55364	84.9	29	8	3, 68, 73, 88, 153, 167, 173, 253	17497906;19741252;15013452;28714690	2	1	0	0	17	1	8
P05783	KRT18 CYK18 PIG46	KRT18	Keratin, type I cytoskeletal 18 (Cell proliferation-inducing gene 46 protein) (Cytokeratin-18) (CK-18) (Keratin-18) (K18)	430	48058	829	11	8	13, 24, 36, 94, 129, 256, 270, 331	28714690	11	3	3	0	54	2	14
P29474	NOS3	NOS3	Nitric oxide synthase, endothelial (EC 1.14.13.39) (Constitutive NOS) (cNOS) (EC-NOS) (Endothelial NOS) (eNOS) (NOS type III) (NOSIII)	1203	133275	1.51	30	8	210, 357, 556, 609, 793, 973, 1087, 1155	18756022	0	1	1	0	20	0	3
P38646	HSPA9 GRP75 HSPA9B mt-HSP70	HSPA9	Stress-70 protein, mitochondrial (75 kDa glucose-regulated protein) (GRP-75) (Heat shock 70 kDa protein 9) (Mortalin) (MOT) (Peptide-binding protein 74) (PBP74)	679	73680	447	11	8	118, 128, 161, 181, 196, 230, 568, 652	12821649; 19741252;28714690	23	1	0	0	41	0	6
O60701	UGDH	UGDH	UDP-glucose 6-dehydrogenase (UDP-Glc dehydrogenase) (UDP-GlcDH) (UDPGDH) (EC 1.1.1.22)	494	55024	101	15	8	53, 108, 199, 280, 286, 299, 309, 600	28714690	5	0	0	0	13	0	3
P16112	ACAN AGC1 CSPG1 MSK16	ACAN	Aggrecan core protein (Cartilage-specific proteoglycan core protein) (CSPCP) (Chondroitin sulfate proteoglycan core protein 1) (Chondroitin sulfate proteoglycan 1) [Cleaved into: Aggrecan core protein 2]	2530	261329	3.52	49	9	192, 211, 287, 309, 517, 521, 611, 622, 745	14715284	0	0	0	0	8	0	0
P13929	ENO3	ENO3	Beta-enolase (EC 4.2.1.11) (2-phospho-D-glycerate hydro-lyase) (Enolase 3) (Muscle-specific enolase) (MSE) (Skeletal muscle enolase)	434	46987	822	11	9	57, 131, 189, 200, 236, 257, 280, 287, 407	7269977;19741252;18835959	2	0	0	0	21	0	4
P00533	EGFR ERBB ERBB1 HER1	EGFR	Epidermal growth factor receptor (EC 2.7.10.1) (Proto-oncogene c-ErbB-1) (Receptor tyrosine-protein kinase erbB-1)	1210	134277	24.5	36	9	270, 275, 285, 299, 471, 626, 727, 978, 1092	9822654; 28714690	6	0	0	0	69	0	19
P02671	FGA	FGA	Fibrinogen alpha chain [Cleaved into: Fibrinopeptide A; Fibrinogen alpha chain]	866	94973	1988	24	9	197, 277, 579, 589, 713, 737, 740, 835, 851	20441955;20676907;12189015	9	0	0	7	40	0	0
P02675	FGB	FGB	Fibrinogen beta chain [Cleaved into: Fibrinopeptide B; Fibrinogen beta chain]	491	55928	3089	21	9	147, 149, 172, 182, 322, 368, 434, 452, 475	20676907;11212282;10781426;18818200;20441955	5	0	0	0	20	0	0
P09104	ENO2	ENO2	Gamma-enolase (EC 4.2.1.11) (2-phospho-D-glycerate hydro-lyase) (Enolase 2) (Neural enolase) (Neuron-specific enolase) (NSE)	434	47269	696	13	9	44, 57, 131, 189, 200, 236, 252, 257, 270	12787059;28714690	5	0	0	0	12	0	4
Q8NHL6	LILRB1 ILT2 LIR1 MIR7	LILRB1	Leukocyte immunoglobulin-like receptor subfamily B member 1 (LIR-1) (Leukocyte immunoglobulin-like receptor 1) (CD85 antigen-like family member J) (Immunoglobulin-like transcript 2) (ILT-2) (Monocyte/macrophage immunoglobulin-like receptor 7) (MIR-7) (CD antigen CD85j)	650	70819	4.39	25	9	35, 58, 76, 99, 100, 122, 252, 378, 406	19583775;16777052	0	0	0	0	8	0	0
P46940	IQGAP1 KIAA0051	IQGAP1	Ras GTPase-activating-like protein IQGAP1 (p195)	1657	189252	145	62	9	133, 140, 172, 497, 579, 1478, 1520, 1526, 1527	28714690	19	3	0	0	55	0	20
Q07955	SRSF1 ASF SF2 SF2P33 SFRS1 OK/SW-cl.3	SRSF1	Serine/arginine-rich splicing factor 1 (Alternative-splicing factor 1) (ASF-1) (Splicing factor, arginine/serine-rich 1) (pre-mRNA-splicing factor SF2, P33 subunit)	248	27745	437	15	9	37, 72, 77, 79, 82, 149, 153, 170, 189	19741252;28714690	3	5	0	0	40	0	5
O60218	AKR1B10 AKR1B11	AKR1B10	Aldo-keto reductase family 1 member B10 (EC 1.1.1.300) (EC 1.1.1.54) (ARL-1) (Aldose reductase-like) (Aldose reductase-related protein) (ARP) (hARP) (Small intestine reductase) (SI reductase)	316	36020	14.5	11	10	40, 47, 49, 104, 108, 178, 190, 210, 310, 316	28714690	6	0	0	0	11	0	0
P20813	CYP2B6	CYP2B6	Cytochrome P450 2B6 (EC 1.14.13.-) (1,4-cineole 2-exo-monooxygenase) (CYPIIB6) (Cytochrome P450 IIB1)	491	56278	0.144	16	10	111, 190, 203, 235, 244, 268, 348, 354, 380, 484	6722175;3202847; 12588183; 17907788; 32817462	1	0	0	0	0	0	0
P21399	ACO1 IREB1	ACO1	Cytoplasmic aconitate hydratase (Aconitase) (EC 4.2.1.3) (Citrate hydro-lyase) (Ferritin repressor protein) (Iron regulatory protein 1) (IRP1) (Iron-responsive element-binding protein 1) (IRE-BP 1)	889	98399	55.4	31	10	184, 195, 197, 466, 666, 695, 759, 774, 800, 835	12820873;28714690	0	0	0	0	14	0	16
P04075	ALDOA ALDA	ALDOA	Fructose-bisphosphate aldolase A (EC 4.1.2.13) (Lung cancer antigen NY-LU-1) (Muscle-type aldolase)	364	39420	2714	13	10	3, 5, 174, 204, 214, 223, 302, 328, 343, 364	14684358;15345482;20511553	16	1	0	0	38	0	20
P14866	HNRNPL HNRPL P/OKcl.14	HNRNPL	Heterogeneous nuclear ribonucleoprotein L (hnRNP L)	589	64133	581	28	10	47, 48, 257, 285, 359, 363, 375, 387, 406, 565	28714690	8	1	0	0	31	0	19
Q71U36	TUBA1A TUBA3	TUBA1A	Tubulin alpha-1A chain (EC 3.6.5.-) (Alpha-tubulin 3) (Tubulin B-alpha-1) (Tubulin alpha-3 chain) [Cleaved into: Detyrosinated tubulin alpha-1A chain]	451	50136	1201	19	10	83, 103, 108, 161, 224, 262, 272, 282, 357, 451	30268931;18708664;19741252;19741252;16257120;10339593	13	0	0	0	55	0	19
O60674	JAK2	JAK2	Tyrosine-protein kinase JAK2 (EC 2.7.10.2) (Janus kinase 2) (JAK-2)	1132	130674	0.316	49	10	42, 44, 201, 206, 221 ,449, 570, 868, 966, 972	19635391	1	0	0	0	22	6	2
P06576	ATP5F1B ATP5B ATPMB ATPSB	ATP5F1B	ATP synthase subunit beta, mitochondrial (EC 7.1.2.2) (ATP synthase F1 subunit beta)	529	56560	1625	13	11	196, 230, 247, 269, 292, 331, 361, 395, 418, 499, 508	19290778;19741252;19650768;12857734;21156839;28714690	9	0	0	0	26	0	10
P02679	FGG PRO2061	FGG	Fibrinogen gamma chain	453	51512	2173	24	11	27, 44, 94, 135, 140, 270, 300, 304, 306, 389, 403	33548450;26406004;20441955;20676907;12189015	6	0	0	0	10	0	0
P22626	HNRNPA2B1 HNRPA2B1	HNRNPA2B1	Heterogeneous nuclear ribonucleoproteins A2/B1 (hnRNP A2/B1)	353	37430	1238	22	11	40, 41, 131, 135, 174, 234, 276, 283, 331, 336, 347	14684358;28714690	9	9	0	0	45	0	11
P21796	VDAC1 VDAC	VDAC1	Voltage-dependent anion-selective channel protein 1 (VDAC-1) (hVDAC1) (Outer mitochondrial membrane protein porin 1) (Plasmalemmal porin) (Porin 31HL) (Porin 31HM)	283	30773	532	11	11	7, 22, 62, 67, 118, 146, 153, 173, 195, 225, 247	14684358;16378731;21156839;28714690	11	0	0	0	26	0	11
P00352	ALDH1A1 ALDC ALDH1 PUMB1	ALDH1A1	Aldehyde dehydrogenase 1A1 (EC 1.2.1.19) (EC 1.2.1.28) (EC 1.2.1.3) (EC 1.2.1.36) (3-deoxyglucosone dehydrogenase) (ALDH-E1) (ALHDII) (Aldehyde dehydrogenase family 1 member A1) (Aldehyde dehydrogenase, cytosolic) (Retinal dehydrogenase 1) (RALDH 1) (RalDH1)	501	54862	107	16	12	115, 119, 132, 154, 297, 316, 330, 351, 380, 426, 481, 486	28714690	11	2	0	0	16	0	0
P05091	ALDH2 ALDM	ALDH2	Aldehyde dehydrogenase, mitochondrial (EC 1.2.1.3) (ALDH class 2) (ALDH-E2) (ALDHI)	517	56381	103	17	12	131, 148, 149, 156, 170, 220, 332, 442, 473, 485, 497, 502	14684358;28714690	4	0	0	0	11	0	3
P42330	AKR1C3 DDH1 HSD17B5 KIAA0119 PGFS	AKR1C3	Aldo-keto reductase family 1 member C3 (EC 1.1.1.-) (EC 1.1.1.210) (EC 1.1.1.53) (EC 1.1.1.62) (17-beta-hydroxysteroid dehydrogenase type 5) (17-beta-HSD 5) (3-alpha-HSD type II, brain) (3-alpha-hydroxysteroid dehydrogenase type 2) (3-alpha-HSD type 2) (EC 1.1.1.357) (Chlordecone reductase homolog HAKRb) (Dihydrodiol dehydrogenase 3) (DD-3) (DD3) (Dihydrodiol dehydrogenase type I) (HA1753) (Prost…	323	36853	52.1	14	12	24, 55, 81, 114, 196, 216, 259, 272, 305, 317, 319, 323	14684358;28714690	6	0	0	0	18	0	12
P21333	FLNA FLN FLN1	FLNA	Filamin-A (FLN-A) (Actin-binding protein 280) (ABP-280) (Alpha-filamin) (Endothelial actin-binding protein) (Filamin-1) (Non-muscle filamin)	2647	280739	1188	85	12	373, 635, 643, 775, 1235, 1308, 1622, 1632, 1832, 1938, 2501, 2505	19290778;19741252;28714690	27	0	0	0	163	1	34
Q15149	PLEC PLEC1	PLEC	Plectin (PCN) (PLTN) (Hemidesmosomal protein 1) (HD1) (Plectin-1)	4684	531791	290	100	12	204, 396, 661, 1453, 2971, 3033, 3626, 3630, 3961, 3983, 4393, 4529	28714690	20	6	0	0	170	0	45
P60709	ACTB	ACTB	Actin, cytoplasmic 1 (EC 3.6.4.-) (Beta-actin) [Cleaved into: Actin, cytoplasmic 1, N-terminally processed]	375	41737	7227	15	13	53, 69, 91, 166, 169, 188, 198, 218, 240, 294, 306, 337, 362	20480195;19290778	8	4	0	0	45	3	13
P02768	ALB GIG20 GIG42 PRO0903 PRO1708 PRO2044 PRO2619 PRO2675 UNQ696/PRO1341	ALB	Albumin	609	69367	21929	19	14	54, 108, 162, 172, 174, 185, 287, 359, 365, 394, 525, 435, 476, 521	20676907;30268931	35	3	0	1	41	0	2
P04114	APOB	APOB	Apolipoprotein B-100 (Apo B-100) [Cleaved into: Apolipoprotein B-48 (Apo B-48)]	4563	515605	193	153	14	103, 144, 276, 413, 666, 720, 2524, 3139, 3295, 3489, 3771, 4116, 4141, 4211	18713619; 17275684	6	0	0	1	59	0	3
P08238	HSP90AB1 HSP90B HSPC2 HSPCB	HSP90AB1	Heat shock protein HSP 90-beta (HSP 90) (Heat shock 84 kDa) (HSP 84) (HSP84)	724	83264	1861	24	14	33, 56, 103, 108, 161, 224, 262, 272, 282, 357, 451, 472, 484, 596	10828987;11735412;18161731;17497906;18708664;28714690	29	2	0	0	66	0	47

## Sheet: Overlapping pTyr & nTyr
Uniprot KB	Gene Names	Gene Names (primary)	Protein names	Function	Tyrosine count	pTyrosine count	nTyrosine count	Overalapping sites	# of overlapping
O14874	BCKDK	BCKDK	[3-methyl-2-oxobutanoate dehydrogenase [lipoamide]] kinase, mitochondrial (EC 2.7.11.4) (Branched-chain alpha-ketoacid dehydrogenase kinase) (BCKD-kinase) (BCKDHKIN)	Catalyzes the phosphorylation and inactivation of the branched-chain alpha-ketoacid dehydrogenase complex, the key regulatory enzyme of the valine, leucine and isoleucine catabolic pathways. Key enzyme that regulate the activity state of the BCKD complex. {ECO	13	2	1	Y93-p	1
P61604	HSPE1	HSPE1	10 kDa heat shock protein, mitochondrial (Hsp10) (10 kDa chaperonin) (Chaperonin 10) (CPN10) (Early-pregnancy factor) (EPF)	Co-chaperonin implicated in mitochondrial protein import and macromolecular assembly. Together with Hsp60, facilitates the correct folding of imported proteins. May also prevent misfolding and promote the refolding and proper assembly of unfolded polypeptides generated under stress conditions in the mitochondrial matrix (PubMed	3	2	1	Y88-p	1
P31946	YWHAB	YWHAB	14-3-3 protein beta/alpha (Protein 1054) (Protein kinase C inhibitor protein 1) (KCIP-1) [Cleaved into: 14-3-3 protein beta/alpha, N-terminally processed]	Adapter protein implicated in the regulation of a large spectrum of both general and specialized signaling pathways. Binds to a large number of partners, usually by recognition of a phosphoserine or phosphothreonine motif. Binding generally results in the modulation of the activity of the binding partner. Negative regulator of osteogenesis. Blocks the nuclear translocation of the phosphorylated f…	11	8	4	Y21-p Y130-p Y106-p	3
P62258	YWHAE	YWHAE	14-3-3 protein epsilon (14-3-3E)	Adapter protein implicated in the regulation of a large spectrum of both general and specialized signaling pathways. Binds to a large number of partners, usually by recognition of a phosphoserine or phosphothreonine motif. Binding generally results in the modulation of the activity of the binding partner (By similarity). Positively regulates phosphorylated protein HSF1 nuclear export to the cytop…	11	5	4	Y214-p Y131-p	2
P61981	YWHAG	YWHAG	14-3-3 protein gamma (Protein kinase C inhibitor protein 1) (KCIP-1) [Cleaved into: 14-3-3 protein gamma, N-terminally processed]	Adapter protein implicated in the regulation of a large spectrum of both general and specialized signaling pathways. Binds to a large number of partners, usually by recognition of a phosphoserine or phosphothreonine motif. Binding generally results in the modulation of the activity of the binding partner. {ECO	14	8	1	Y133-p	1
P31947	SFN HME1	SFN	14-3-3 protein sigma (Epithelial cell marker protein 1) (Stratifin)	Adapter protein implicated in the regulation of a large spectrum of both general and specialized signaling pathways. Binds to a large number of partners, usually by recognition of a phosphoserine or phosphothreonine motif. Binding generally results in the modulation of the activity of the binding partner. When bound to KRT17, regulates protein synthesis and epithelial cell growth by stimulating A…	10	5	2	Y19-p	1
P27348	YWHAQ	YWHAQ	14-3-3 protein theta (14-3-3 protein T-cell) (14-3-3 protein tau) (Protein HS1)	Adapter protein implicated in the regulation of a large spectrum of both general and specialized signaling pathways. Binds to a large number of partners, usually by recognition of a phosphoserine or phosphothreonine motif. Binding generally results in the modulation of the activity of the binding partner. Negatively regulates the kinase activity of PDPK1. {ECO	11	7	4	Y48-p Y19-p Y128-p	3
P63104	YWHAZ	YWHAZ	14-3-3 protein zeta/delta (Protein kinase C inhibitor protein 1) (KCIP-1)	Adapter protein implicated in the regulation of a large spectrum of both general and specialized signaling pathways (PubMed	11	8	2	Y128-p	1
Q9C0C2	TNKS1BP1 KIAA1741 TAB182	TNKS1BP1	182 kDa tankyrase-1-binding protein		15	12	1	Y918-p	1
O75832	PSMD10	PSMD10	26S proteasome non-ATPase regulatory subunit 10 (26S proteasome regulatory subunit p28) (Gankyrin) (p28(GANK))	Acts as a chaperone during the assembly of the 26S proteasome, specifically of the PA700/19S regulatory complex (RC). In the initial step of the base subcomplex assembly is part of an intermediate PSMD10	6	2	1	Y138-p	1
P35998	PSMC2 MSS1	PSMC2	26S proteasome regulatory subunit 7 (26S proteasome AAA-ATPase subunit RPT1) (Proteasome 26S subunit ATPase 2)	Component of the 26S proteasome, a multiprotein complex involved in the ATP-dependent degradation of ubiquitinated proteins. This complex plays a key role in the maintenance of protein homeostasis by removing misfolded or damaged proteins, which could impair cellular functions, and by removing proteins whose functions are no longer required. Therefore, the proteasome participates in numerous cell…	10	6	1	Y4-p	1
P62195	PSMC5 SUG1	PSMC5	26S proteasome regulatory subunit 8 (26S proteasome AAA-ATPase subunit RPT6) (Proteasome 26S subunit ATPase 5) (Proteasome subunit p45) (Thyroid hormone receptor-interacting protein 1) (TRIP1) (p45/SUG)	Component of the 26S proteasome, a multiprotein complex involved in the ATP-dependent degradation of ubiquitinated proteins. This complex plays a key role in the maintenance of protein homeostasis by removing misfolded or damaged proteins, which could impair cellular functions, and by removing proteins whose functions are no longer required. Therefore, the proteasome participates in numerous cell…	7	5	1	Y121-p	1
P51398	DAP3 MRPS29	DAP3	28S ribosomal protein S29, mitochondrial (MRP-S29) (S29mt) (Death-associated protein 3) (DAP-3) (Ionizing radiation resistance conferring protein) (Mitochondrial small ribosomal subunit protein mS29)	Involved in mediating interferon-gamma-induced cell death.	12	1	2	Y124-p	1
Q02218	OGDH	OGDH	2-oxoglutarate dehydrogenase complex component E1 (E1o) (OGDC-E1) (OGDH-E1) (EC 1.2.4.2) (2-oxoglutarate dehydrogenase, mitochondrial) (Alpha-ketoglutarate dehydrogenase) (Alpha-KGDH-E1) (Thiamine diphosphate (ThDP)-dependent 2-oxoglutarate dehydrogenase)	2-oxoglutarate dehydrogenase (E1o) component of the 2-oxoglutarate dehydrogenase complex (OGDHC) (PubMed	30	5	2	Y555-p	1
Q13084	MRPL28 MAAT1	MRPL28	39S ribosomal protein L28, mitochondrial (L28mt) (MRP-L28) (Melanoma antigen p15) (Melanoma-associated antigen recognized by T-lymphocytes) (Mitochondrial large ribosomal subunit protein bL28m)		11	2	1	Y6-p	1
Q9NP92	MRPS30 PDCD9 BM-047	MRPS30	39S ribosomal protein S30, mitochondrial (MRP-S30) (S30mt) (Mitochondrial large ribosomal subunit protein mL65) (Mitochondrial large ribosomal subunit protein mS30) (Programmed cell death protein 9)		17	1	2	Y44-p	1
P62280	RPS11	RPS11	40S ribosomal protein S11 (Small ribosomal subunit protein uS17)		7	6	1	Y55-p	1
P25398	RPS12	RPS12	40S ribosomal protein S12 (Small ribosomal subunit protein eS12)		3	2	2	Y61-p Y127-p	2
P62263	RPS14 PRO2640	RPS14	40S ribosomal protein S14 (Small ribosomal subunit protein uS11)		1	1	1	Y72-p	1
P62249	RPS16	RPS16	40S ribosomal protein S16 (Small ribosomal subunit protein uS9)		8	2	2	Y115-p	1
P62269	RPS18 D6S218E	RPS18	40S ribosomal protein S18 (Ke-3) (Ke3) (Small ribosomal subunit protein uS13)	Located at the top of the head of the 40S subunit, it contacts several helices of the 18S rRNA. {ECO	3	2	2	Y95-p	1
P39019	RPS19	RPS19	40S ribosomal protein S19 (Small ribosomal subunit protein eS19)	Required for pre-rRNA processing and maturation of 40S ribosomal subunits. {ECO	4	1	2	Y48-p	1
P15880	RPS2 RPS4	RPS2	40S ribosomal protein S2 (40S ribosomal protein S4) (Protein LLRep3) (Small ribosomal subunit protein uS5)	Component of the ribosome, a large ribonucleoprotein complex responsible for the synthesis of proteins in the cell. The small ribosomal subunit (SSU) binds messenger RNAs (mRNAs) and translates the encoded message by selecting cognate aminoacyl-transfer RNA (tRNA) molecules. The large subunit (LSU) contains the ribosomal catalytic site termed the peptidyl transferase center (PTC), which catalyzes…	7	5	3	Y266-p Y250-p Y248-p	3
Q71UM5	RPS27L	RPS27L	40S ribosomal protein S27-like (Small ribosomal subunit protein eS27-like)		2	1	1	Y31-p	1
P61247	RPS3A FTE1 MFTL	RPS3A	40S ribosomal protein S3a (Small ribosomal subunit protein eS1) (v-fos transformation effector protein) (Fte-1)	May play a role during erythropoiesis through regulation of transcription factor DDIT3. {ECO	5	3	3	Y205-p	1
P46782	RPS5	RPS5	40S ribosomal protein S5 (Small ribosomal subunit protein uS7) [Cleaved into: 40S ribosomal protein S5, N-terminally processed]		5	4	1	Y48-p	1
P62241	RPS8 OK/SW-cl.83	RPS8	40S ribosomal protein S8 (Small ribosomal subunit protein eS8)		10	7	2	Y83-p Y188-p	2
P08865	RPSA LAMBR LAMR1	RPSA	40S ribosomal protein SA (37 kDa laminin receptor precursor) (37LRP) (37/67 kDa laminin receptor) (LRP/LR) (67 kDa laminin receptor) (67LR) (Colon carcinoma laminin-binding protein) (Laminin receptor 1) (LamR) (Laminin-binding protein precursor p40) (LBP/p40) (Multidrug resistance-associated protein MGr1-Ag) (NEM/1CHD4) (Small ribosomal subunit protein uS2)	Required for the assembly and/or stability of the 40S ribosomal subunit. Required for the processing of the 20S rRNA-precursor to mature 18S rRNA in a late step of the maturation of 40S ribosomal subunits. Also functions as a cell surface receptor for laminin. Plays a role in cell adhesion to the basement membrane and in the consequent activation of signaling transduction pathways. May play a rol…	7	5	3	Y39-p Y156-p Y139-p	3
P10809	HSPD1 HSP60	HSPD1	60 kDa heat shock protein, mitochondrial (EC 5.6.1.7) (60 kDa chaperonin) (Chaperonin 60) (CPN60) (Heat shock protein 60) (HSP-60) (Hsp60) (HuCHA60) (Mitochondrial matrix protein P1) (P60 lymphocyte protein)	Chaperonin implicated in mitochondrial protein import and macromolecular assembly. Together with Hsp10, facilitates the correct folding of imported proteins. May also prevent misfolding and promote the refolding and proper assembly of unfolded polypeptides generated under stress conditions in the mitochondrial matrix (PubMed	7	4	5	Y385-p Y243-p Y227-p	3
Q8NHW5	RPLP0P6	RPLP0P6	60S acidic ribosomal protein P0-like (Large ribosomal subunit protein uL10-like)	Ribosomal protein P0 is the functional equivalent of E.coli protein L10. {ECO	6	2	1	Y24-p	1
P05387	RPLP2 D11S2243E RPP2	RPLP2	60S acidic ribosomal protein P2 (Large ribosomal subunit protein P2) (Renal carcinoma antigen NY-REN-44)	Plays an important role in the elongation step of protein synthesis.	2	2	2	Y7-p Y3-p	2
P62906	RPL10A NEDD6	RPL10A	60S ribosomal protein L10a (CSA-19) (Large ribosomal subunit protein uL1) (Neural precursor cell expressed developmentally down-regulated protein 6) (NEDD-6)	Component of the large ribosomal subunit (PubMed	6	3	1	Y107-p	1
P62913	RPL11	RPL11	60S ribosomal protein L11 (CLL-associated antigen KW-12) (Large ribosomal subunit protein uL5)	Component of the ribosome, a large ribonucleoprotein complex responsible for the synthesis of proteins in the cell (PubMed	6	2	1	Y170-p	1
P40429	RPL13A	RPL13A	60S ribosomal protein L13a (23 kDa highly basic protein) (Large ribosomal subunit protein uL13)	Associated with ribosomes but is not required for canonical ribosome function and has extra-ribosomal functions (PubMed	8	2	2	Y149-p	1
P62750	RPL23A	RPL23A	60S ribosomal protein L23a (Large ribosomal subunit protein uL23)	Component of the large ribosomal subunit (PubMed	5	3	2	Y144-p	1
P61254	RPL26	RPL26	60S ribosomal protein L26 (Large ribosomal subunit protein uL24)	Component of the large ribosomal subunit (PubMed	6	1	3	Y135-p	1
P46779	RPL28	RPL28	60S ribosomal protein L28 (Large ribosomal subunit protein eL28)	Component of the large ribosomal subunit (PubMed	4	2	1	Y77-p	1
P62910	RPL32 PP9932	RPL32	60S ribosomal protein L32 (Large ribosomal subunit protein eL32)	Component of the large ribosomal subunit (PubMed	3	2	1	Y95-p	1
P49207	RPL34	RPL34	60S ribosomal protein L34 (Large ribosomal subunit protein eL34)	Component of the large ribosomal subunit (PubMed	5	2	1	Y13-p	1
P61513	RPL37A	RPL37A	60S ribosomal protein L37a (Large ribosomal subunit protein eL43)	Component of the large ribosomal subunit. The ribosome is a large ribonucleoprotein complex responsible for the synthesis of proteins in the cell. {ECO	4	2	2	Y18-p	1
P63173	RPL38	RPL38	60S ribosomal protein L38 (Large ribosomal subunit protein eL38)	Component of the large ribosomal subunit. The ribosome is a large ribonucleoprotein complex responsible for the synthesis of proteins in the cell. {ECO	2	2	1	Y41-p	1
P36578	RPL4 RPL1	RPL4	60S ribosomal protein L4 (60S ribosomal protein L1) (Large ribosomal subunit protein uL4)	Component of the large ribosomal subunit. The ribosome is a large ribonucleoprotein complex responsible for the synthesis of proteins in the cell. {ECO	9	7	2	Y277-p Y184-p	2
Q02878	RPL6 TXREB1	RPL6	60S ribosomal protein L6 (Large ribosomal subunit protein eL6) (Neoplasm-related protein C140) (Tax-responsive enhancer element-binding protein 107) (TaxREB107)	Component of the large ribosomal subunit (PubMed	10	4	6	Y282-p Y216-p	2
P62917	RPL8	RPL8	60S ribosomal protein L8 (Large ribosomal subunit protein uL2)	Component of the large ribosomal subunit. The ribosome is a large ribonucleoprotein complex responsible for the synthesis of proteins in the cell. {ECO	6	2	1	Y133-p	1
P32969	RPL9 OK/SW-cl.103; RPL9P7; RPL9P8; RPL9P9	RPL9; RPL9P7; RPL9P8; RPL9P9	60S ribosomal protein L9 (Large ribosomal subunit protein uL6)	Component of the large ribosomal subunit (PubMed	4	2	1	Y180-p	1
Q99798	ACO2	ACO2	Aconitate hydratase, mitochondrial (Aconitase) (EC 4.2.1.3) (Citrate hydro-lyase)	Catalyzes the isomerization of citrate to isocitrate via cis-aconitate. {ECO	23	4	3	Y390-p	1
P68032	ACTC1 ACTC	ACTC1	Actin, alpha cardiac muscle 1 (EC 3.6.4.-) (Alpha-cardiac actin) [Cleaved into: Actin, alpha cardiac muscle 1, intermediate form]	Actins are highly conserved proteins that are involved in various types of cell motility and are ubiquitously expressed in all eukaryotic cells.	16	14	2	Y71-p Y200-p	2
P68133	ACTA1 ACTA	ACTA1	Actin, alpha skeletal muscle (EC 3.6.4.-) (Alpha-actin-1) [Cleaved into: Actin, alpha skeletal muscle, intermediate form]	Actins are highly conserved proteins that are involved in various types of cell motility and are ubiquitously expressed in all eukaryotic cells.	16	14	1	Y200-p	1
P60709	ACTB	ACTB	Actin, cytoplasmic 1 (EC 3.6.4.-) (Beta-actin) [Cleaved into: Actin, cytoplasmic 1, N-terminally processed]	Actin is a highly conserved protein that polymerizes to produce filaments that form cross-linked networks in the cytoplasm of cells (PubMed	15	13	13	Y91-p Y69-p Y53-p Y362-p Y306-p Y294-p Y240-p Y218-p Y198-p Y188-p Y169-p Y166-p	12
P63267	ACTG2 ACTA3 ACTL3 ACTSG	ACTG2	Actin, gamma-enteric smooth muscle (EC 3.6.4.-) (Alpha-actin-3) (Gamma-2-actin) (Smooth muscle gamma-actin) [Cleaved into: Actin, gamma-enteric smooth muscle, intermediate form]	Actins are highly conserved proteins that are involved in various types of cell motility and are ubiquitously expressed in all eukaryotic cells.	16	14	2	Y92-p Y241-p	2
Q9Y6W5	WASF2 WAVE2	WASF2	Actin-binding protein WASF2 (Protein WAVE-2) (Verprolin homology domain-containing protein 2) (Wiskott-Aldrich syndrome protein family member 2) (WASP family protein member 2)	Downstream effector molecule involved in the transmission of signals from tyrosine kinase receptors and small GTPases to the actin cytoskeleton. Promotes formation of actin filaments. Part of the WAVE complex that regulates lamellipodia formation. The WAVE complex regulates actin filament reorganization via its interaction with the Arp2/3 complex. {ECO	11	5	1	Y46-p	1
Q9NZ32	ACTR10 ACTR11 ARP10 ARP11	ACTR10	Actin-related protein 10 (Actin-related protein 11) (hARP11)		13	5	1	Y4-p	1
P61158	ACTR3 ARP3	ACTR3	Actin-related protein 3 (Actin-like protein 3)	ATP-binding component of the Arp2/3 complex, a multiprotein complex that mediates actin polymerization upon stimulation by nucleation-promoting factor (NPF) (PubMed	18	9	3	Y233-p Y231-p Y16-p	3
Q9Y305	ACOT9 CGI-16	ACOT9	Acyl-coenzyme A thioesterase 9, mitochondrial (Acyl-CoA thioesterase 9) (EC 3.1.2.-) (Acyl-CoA thioester hydrolase 9)	Acyl-CoA thioesterases are a group of enzymes that catalyze the hydrolysis of acyl-CoAs to the free fatty acid and coenzyme A (CoASH), providing the potential to regulate intracellular levels of acyl-CoAs, free fatty acids and CoASH. Active on long chain acyl-CoAs.	8	2	1	Y104-p	1
Q53H12	AGK MULK	AGK	Acylglycerol kinase, mitochondrial (hAGK) (EC 2.7.1.107) (EC 2.7.1.138) (EC 2.7.1.94) (Multiple substrate lipid kinase) (HsMuLK) (MuLK) (Multi-substrate lipid kinase)	Lipid kinase that can phosphorylate both monoacylglycerol and diacylglycerol to form lysophosphatidic acid (LPA) and phosphatidic acid (PA), respectively (PubMed	8	1	2	Y226-p	1
Q01518	CAP1 CAP	CAP1	Adenylyl cyclase-associated protein 1 (CAP 1)	Directly regulates filament dynamics and has been implicated in a number of complex developmental and morphological processes, including mRNA localization and the establishment of cell polarity.	12	5	1	Y419-p	1
P05141	SLC25A5 AAC2 ANT2	SLC25A5	ADP/ATP translocase 2 (ADP,ATP carrier protein 2) (ADP,ATP carrier protein, fibroblast isoform) (Adenine nucleotide translocator 2) (ANT 2) (Solute carrier family 25 member 5) [Cleaved into: ADP/ATP translocase 2, N-terminally processed]	ADP	14	5	3	Y81-p Y195-p	2
O00170	AIP XAP2	AIP	AH receptor-interacting protein (AIP) (Aryl-hydrocarbon receptor-interacting protein) (HBV X-associated protein 2) (XAP-2) (Immunophilin homolog ARA9)	May play a positive role in AHR-mediated (aromatic hydrocarbon receptor) signaling, possibly by influencing its receptivity for ligand and/or its nuclear targeting.	11	4	2	Y203-p	1
Q9ULX6	AKAP8L NAKAP NAKAP95 HRIHFB2018	AKAP8L	A-kinase anchor protein 8-like (AKAP8-like protein) (Helicase A-binding protein 95) (HAP95) (Homologous to AKAP95 protein) (HA95) (Neighbor of A-kinase-anchoring protein 95) (Neighbor of AKAP95)	Could play a role in constitutive transport element (CTE)-mediated gene expression by association with DHX9. Increases CTE-dependent nuclear unspliced mRNA export (PubMed	28	5	2	Y125-p	1
P49588	AARS1 AARS	AARS1	Alanine--tRNA ligase, cytoplasmic (EC 6.1.1.7) (Alanyl-tRNA synthetase) (AlaRS) (Renal carcinoma antigen NY-REN-42)	Catalyzes the attachment of alanine to tRNA(Ala) in a two-step reaction	26	5	1	Y690-p	1
P02768	ALB GIG20 GIG42 PRO0903 PRO1708 PRO2044 PRO2619 PRO2675 UNQ696/PRO1341	ALB	Albumin	Binds water, Ca(2+), Na(+), K(+), fatty acids, hormones, bilirubin and drugs (Probable). Its main function is the regulation of the colloidal osmotic pressure of blood (Probable). Major zinc transporter in plasma, typically binds about 80% of all plasma zinc (PubMed	19	15	14	Y54-p Y521-p Y476-p Y394-p Y365-p Y287-p Y17-p Y174-p Y172-p Y162-p Y108-p	11
P00352	ALDH1A1 ALDC ALDH1 PUMB1	ALDH1A1	Aldehyde dehydrogenase 1A1 (EC 1.2.1.19) (EC 1.2.1.28) (EC 1.2.1.3) (EC 1.2.1.36) (3-deoxyglucosone dehydrogenase) (ALDH-E1) (ALHDII) (Aldehyde dehydrogenase family 1 member A1) (Aldehyde dehydrogenase, cytosolic) (Retinal dehydrogenase 1) (RALDH 1) (RalDH1)	Cytosolic dehydrogenase that catalyzes the irreversible oxidation of a wide range of aldehydes to their corresponding carboxylic acid (PubMed	16	6	12	Y486-p Y481-p Y426-p Y316-p Y154-p Y119-p	6
P30838	ALDH3A1 ALDH3	ALDH3A1	Aldehyde dehydrogenase, dimeric NADP-preferring (EC 1.2.1.5) (ALDHIII) (Aldehyde dehydrogenase 3) (Aldehyde dehydrogenase family 3 member A1)	ALDHs play a major role in the detoxification of alcohol-derived acetaldehyde (Probable). They are involved in the metabolism of corticosteroids, biogenic amines, neurotransmitters, and lipid peroxidation (Probable). Oxidizes medium and long chain aldehydes into non-toxic fatty acids (PubMed	18	3	4	Y443-p Y305-p	2
P05091	ALDH2 ALDM	ALDH2	Aldehyde dehydrogenase, mitochondrial (EC 1.2.1.3) (ALDH class 2) (ALDH-E2) (ALDHI)	Required for clearance of cellular formaldehyde, a cytotoxic and carcinogenic metabolite that induces DNA damage. {ECO	17	6	12	Y497-p Y442-p Y156-p Y149-p Y148-p Y131-p	6
[truncated: 396 more rows]
